# Supplementary material for: Density Functional Theory for Molecular and Periodic Systems in TURBOMOLE: Theory, Implementation, and Applications
Source: J Phys Chem A. 2025 Sep 23;129(39):9062–83. doi: 10.1021/acs.jpca.5c02937 (PMC12498508; doi:10.1021/acs.jpca.5c02937)
Supplement: Supplementary file 1 [file jp5c02937_si_001.zip]

Archive with 14 entries (11 files):
- SI/
- SI/Supporting_Information.pdf
- SI/Structures_for_Benchmark_Calculations/
- SI/Liquid_Water_Box_AIMD/
- SI/Structures_for_Benchmark_Calculations/2D_SiO2_large_1728_atoms.cif
- SI/Structures_for_Benchmark_Calculations/MOF-5_424_atoms.cif
- SI/Structures_for_Benchmark_Calculations/MIL-53_2736_atoms.cif
- SI/Structures_for_Benchmark_Calculations/3D_Si_4x4x4_512_atoms.cif
- SI/Structures_for_Benchmark_Calculations/Faujasite_576_atoms.cif
- SI/Structures_for_Benchmark_Calculations/3D_MgO_4x4x4_512_atoms.cif
- SI/Liquid_Water_Box_AIMD/md.py
- SI/Liquid_Water_Box_AIMD/Optimized_Geometry.xyz
- SI/Liquid_Water_Box_AIMD/trajectory.extxyz
- SI/Liquid_Water_Box_AIMD/trajectory_movie_5ps.mp4
