# Supplementary material for: Density Functional Theory for Molecular and Periodic Systems in TURBOMOLE: Theory, Implementation, and Applications
Source: J Phys Chem A. 2025 Sep 23;129(39):9062–83. doi: 10.1021/acs.jpca.5c02937 (PMC12498508; doi:10.1021/acs.jpca.5c02937)
Supplement: Supplementary file 1 [file jp5c02937_si_001.zip › SI/Structures_for_Benchmark_Calculations/2D_SiO2_large_1728_atoms.cif]

# generated using pymatgen
data_SiO2
_symmetry_space_group_name_H-M   'P 1'
_cell_length_a   54.35650003
_cell_length_b   64.05800003
_cell_length_c   20.00000000
_cell_angle_alpha   90.63880000
_cell_angle_beta   90.00000000
_cell_angle_gamma   90.00000000
_symmetry_Int_Tables_number   1
_chemical_formula_structural   SiO2
_chemical_formula_sum   'Si576 O1152'
_cell_volume   69635.04543505
_cell_formula_units_Z   576
loop_
 _symmetry_equiv_pos_site_id
 _symmetry_equiv_pos_as_xyz
  1  'x, y, z'
loop_
 _atom_site_type_symbol
 _atom_site_label
 _atom_site_symmetry_multiplicity
 _atom_site_fract_x
 _atom_site_fract_y
 _atom_site_fract_z
 _atom_site_occupancy
  O  O0  1  0.17239171  0.04258525  0.13214615  1
  O  O1  1  0.13051070  0.06349390  0.13315902  1
  O  O2  1  0.13093889  0.02182801  0.13154650  1
  O  O3  1  0.08958973  0.00093513  0.13063559  1
  O  O4  1  0.04713125  0.06335493  0.13307616  1
  O  O5  1  0.04758356  0.02168735  0.13168228  1
  O  O6  1  0.03399972  0.04232916  0.02251337  1
  O  O7  1  0.14409737  0.04285451  0.02253202  1
  O  O8  1  0.11788720  0.00074063  0.02102821  1
  O  O9  1  0.06127594  0.00111210  0.02104152  1
  O  O10  1  0.17239173  0.04258524  -0.08710111  1
  O  O11  1  0.13051072  0.06349391  -0.08662070  1
  O  O12  1  0.13093887  0.02182803  -0.08798389  1
  O  O13  1  0.08958975  0.00093512  -0.08856511  1
  O  O14  1  0.04713123  0.06335494  -0.08654777  1
  O  O15  1  0.04758357  0.02168736  -0.08812970  1
  Si  Si16  1  0.03372278  0.04243357  0.10401577  1
  Si  Si17  1  0.14436393  0.04274544  0.10402047  1
  Si  Si18  1  0.11762253  0.00086101  0.10252598  1
  Si  Si19  1  0.06155546  0.00099394  0.10253700  1
  Si  Si20  1  0.03372280  0.04243357  -0.05898149  1
  Si  Si21  1  0.14436391  0.04274544  -0.05896380  1
  Si  Si22  1  0.11762250  0.00086101  -0.06046066  1
  Si  Si23  1  0.06155544  0.00099394  -0.06046223  1
  O  O24  1  0.00569112  0.04259175  0.13212596  1
  O  O25  1  0.29709152  0.06342946  0.13317615  1
  O  O26  1  0.29762683  0.02176295  0.13156199  1
  O  O27  1  0.25625963  0.00089898  0.13062796  1
  O  O28  1  0.21388161  0.06327942  0.13305594  1
  O  O29  1  0.21422683  0.02160878  0.13166550  1
  O  O30  1  0.20068910  0.04227897  0.02251136  1
  O  O31  1  0.31072015  0.04281840  0.02253075  1
  O  O32  1  0.28457375  0.00068558  0.02102615  1
  O  O33  1  0.22794954  0.00104803  0.02103906  1
  O  O34  1  0.00569109  0.04259174  -0.08708044  1
  O  O35  1  0.29709154  0.06342949  -0.08664244  1
  O  O36  1  0.29762681  0.02176295  -0.08800403  1
  O  O37  1  0.25625962  0.00089897  -0.08856008  1
  O  O38  1  0.21388160  0.06327943  -0.08653296  1
  O  O39  1  0.21422685  0.02160879  -0.08811856  1
  Si  Si40  1  0.20042031  0.04238109  0.10401364  1
  Si  Si41  1  0.31099348  0.04270567  0.10402122  1
  Si  Si42  1  0.28429370  0.00080541  0.10252760  1
  Si  Si43  1  0.22822692  0.00092969  0.10252715  1
  Si  Si44  1  0.20042029  0.04238108  -0.05898288  1
  Si  Si45  1  0.31099352  0.04270567  -0.05896740  1
  Si  Si46  1  0.28429372  0.00080541  -0.06046615  1
  Si  Si47  1  0.22822694  0.00092970  -0.06045679  1
  O  O48  1  0.17128661  0.12590963  0.13511467  1
  O  O49  1  0.12941978  0.14682519  0.13613891  1
  O  O50  1  0.12982504  0.10515766  0.13455518  1
  O  O51  1  0.08849577  0.08422609  0.13360725  1
  O  O52  1  0.04603646  0.14669052  0.13605584  1
  O  O53  1  0.04652849  0.10502526  0.13465371  1
  O  O54  1  0.03293546  0.12565514  0.02548890  1
  O  O55  1  0.14298244  0.12616610  0.02550698  1
  O  O56  1  0.11680024  0.08407503  0.02400400  1
  O  O57  1  0.06017890  0.08441830  0.02401630  1
  O  O58  1  0.17128664  0.12590962  -0.08411876  1
  O  O59  1  0.12941980  0.14682519  -0.08364923  1
  O  O60  1  0.12982504  0.10515769  -0.08504131  1
  O  O61  1  0.08849580  0.08422607  -0.08558828  1
  O  O62  1  0.04603644  0.14669052  -0.08357576  1
  O  O63  1  0.04652850  0.10502527  -0.08514930  1
  Si  Si64  1  0.03265122  0.12576152  0.10698538  1
  Si  Si65  1  0.14325785  0.12606892  0.10700137  1
  Si  Si66  1  0.11652916  0.08418320  0.10550472  1
  Si  Si67  1  0.06046142  0.08431235  0.10551371  1
  Si  Si68  1  0.03265124  0.12576152  -0.05600000  1
  Si  Si69  1  0.14325782  0.12606892  -0.05599387  1
  Si  Si70  1  0.11652914  0.08418320  -0.05748867  1
  Si  Si71  1  0.06046140  0.08431236  -0.05748849  1
  O  O72  1  0.00462103  0.12590627  0.13509402  1
  O  O73  1  0.29602595  0.14676218  0.13614533  1
  O  O74  1  0.29655448  0.10509425  0.13457486  1
  O  O75  1  0.25515738  0.08427676  0.13360913  1
  O  O76  1  0.21277140  0.14661711  0.13603145  1
  O  O77  1  0.21311559  0.10494754  0.13463976  1
  O  O78  1  0.19958754  0.12562067  0.02548745  1
  O  O79  1  0.30964403  0.12613731  0.02550596  1
  O  O80  1  0.28347625  0.08404882  0.02400297  1
  O  O81  1  0.22684527  0.08438270  0.02401486  1
  O  O82  1  0.00462101  0.12590626  -0.08409834  1
  O  O83  1  0.29602597  0.14676221  -0.08366016  1
  O  O84  1  0.29655445  0.10509425  -0.08506552  1
  O  O85  1  0.25515735  0.08427675  -0.08558656  1
  O  O86  1  0.21277139  0.14661712  -0.08355665  1
  O  O87  1  0.21311561  0.10494755  -0.08514092  1
  Si  Si88  1  0.19931364  0.12571909  0.10698345  1
  Si  Si89  1  0.30992215  0.12603283  0.10700179  1
  Si  Si90  1  0.28318961  0.08415531  0.10550777  1
  Si  Si91  1  0.22712628  0.08427536  0.10550437  1
  Si  Si92  1  0.19931363  0.12571909  -0.05600087  1
  Si  Si93  1  0.30992219  0.12603284  -0.05599687  1
  Si  Si94  1  0.28318963  0.08415532  -0.05749362  1
  Si  Si95  1  0.22712630  0.08427537  -0.05748161  1
  O  O96  1  0.17017842  0.20924160  0.13808858  1
  O  O97  1  0.12829689  0.23016067  0.13910993  1
  O  O98  1  0.12872197  0.18849349  0.13749907  1
  O  O99  1  0.08740523  0.16754758  0.13659448  1
  O  O100  1  0.04496644  0.23002271  0.13900813  1
  O  O101  1  0.04544693  0.18835910  0.13763739  1
  O  O102  1  0.03184883  0.20898381  0.02846446  1
  O  O103  1  0.14187978  0.20951865  0.02848345  1
  O  O104  1  0.11570437  0.16739017  0.02697911  1
  O  O105  1  0.05909336  0.16775574  0.02699220  1
  O  O106  1  0.17017845  0.20924158  -0.08114125  1
  O  O107  1  0.12829692  0.23016067  -0.08066859  1
  O  O108  1  0.12872197  0.18849352  -0.08203352  1
  O  O109  1  0.08740525  0.16754757  -0.08262484  1
  O  O110  1  0.04496642  0.23002272  -0.08057662  1
  O  O111  1  0.04544695  0.18835912  -0.08218142  1
  Si  Si112  1  0.03156840  0.20909508  0.10996347  1
  Si  Si113  1  0.14214893  0.20941026  0.10997216  1
  Si  Si114  1  0.11543615  0.16751195  0.10847799  1
  Si  Si115  1  0.05937281  0.16764385  0.10849183  1
  Si  Si116  1  0.03156843  0.20909507  -0.05302653  1
  Si  Si117  1  0.14214891  0.20941026  -0.05301261  1
  Si  Si118  1  0.11543613  0.16751195  -0.05451076  1
  Si  Si119  1  0.05937280  0.16764385  -0.05451522  1
  O  O120  1  0.00353590  0.20923615  0.13806823  1
  O  O121  1  0.29494676  0.23009613  0.13912385  1
  O  O122  1  0.29546034  0.18842686  0.13751988  1
  O  O123  1  0.25406979  0.16758850  0.13658791  1
  O  O124  1  0.21166477  0.22994698  0.13899093  1
  O  O125  1  0.21202630  0.18827908  0.13761717  1
  O  O126  1  0.19847608  0.20893531  0.02846251  1
  O  O127  1  0.30856445  0.20947239  0.02848181  1
  O  O128  1  0.28238255  0.16736088  0.02697797  1
  O  O129  1  0.22576483  0.16771839  0.02699070  1
  O  O130  1  0.00353586  0.20923614  -0.08112127  1
  O  O131  1  0.29494677  0.23009615  -0.08068711  1
  O  O132  1  0.29546031  0.18842686  -0.08205909  1
  O  O133  1  0.25406978  0.16758849  -0.08261536  1
  O  O134  1  0.21166475  0.22994699  -0.08056486  1
  O  O135  1  0.21202632  0.18827909  -0.08216694  1
  Si  Si136  1  0.19820803  0.20904506  0.10996191  1
  Si  Si137  1  0.30883684  0.20936475  0.10997331  1
  Si  Si138  1  0.28210349  0.16747971  0.10848101  1
  Si  Si139  1  0.22603656  0.16760458  0.10848255  1
  Si  Si140  1  0.19820802  0.20904505  -0.05302832  1
  Si  Si141  1  0.30883688  0.20936475  -0.05301701  1
  Si  Si142  1  0.28210350  0.16747971  -0.05451598  1
  Si  Si143  1  0.22603658  0.16760458  -0.05450857  1
  O  O144  1  0.50572491  0.04258525  0.13214615  1
  O  O145  1  0.46384391  0.06349390  0.13315902  1
  O  O146  1  0.46427210  0.02182801  0.13154650  1
  O  O147  1  0.42292294  0.00093513  0.13063559  1
  O  O148  1  0.38046446  0.06335493  0.13307616  1
  O  O149  1  0.38091676  0.02168735  0.13168228  1
  O  O150  1  0.36733293  0.04232916  0.02251337  1
  O  O151  1  0.47743058  0.04285451  0.02253202  1
  O  O152  1  0.45122040  0.00074063  0.02102821  1
  O  O153  1  0.39460915  0.00111210  0.02104152  1
  O  O154  1  0.50572493  0.04258524  -0.08710111  1
  O  O155  1  0.46384392  0.06349391  -0.08662070  1
  O  O156  1  0.46427208  0.02182803  -0.08798389  1
  O  O157  1  0.42292295  0.00093512  -0.08856511  1
  O  O158  1  0.38046444  0.06335494  -0.08654777  1
  O  O159  1  0.38091678  0.02168736  -0.08812970  1
  Si  Si160  1  0.36705599  0.04243357  0.10401577  1
  Si  Si161  1  0.47769714  0.04274544  0.10402047  1
  Si  Si162  1  0.45095574  0.00086101  0.10252598  1
  Si  Si163  1  0.39488867  0.00099394  0.10253700  1
  Si  Si164  1  0.36705601  0.04243357  -0.05898149  1
  Si  Si165  1  0.47769712  0.04274544  -0.05896380  1
  Si  Si166  1  0.45095571  0.00086101  -0.06046066  1
  Si  Si167  1  0.39488865  0.00099394  -0.06046223  1
  O  O168  1  0.33902432  0.04259175  0.13212596  1
  O  O169  1  0.63042473  0.06342946  0.13317615  1
  O  O170  1  0.63096004  0.02176295  0.13156199  1
  O  O171  1  0.58959284  0.00089898  0.13062796  1
  O  O172  1  0.54721481  0.06327942  0.13305594  1
  O  O173  1  0.54756003  0.02160878  0.13166550  1
  O  O174  1  0.53402230  0.04227897  0.02251136  1
  O  O175  1  0.64405335  0.04281840  0.02253075  1
  O  O176  1  0.61790695  0.00068558  0.02102615  1
  O  O177  1  0.56128275  0.00104803  0.02103906  1
  O  O178  1  0.33902429  0.04259174  -0.08708044  1
  O  O179  1  0.63042474  0.06342949  -0.08664244  1
  O  O180  1  0.63096002  0.02176295  -0.08800403  1
  O  O181  1  0.58959282  0.00089897  -0.08856008  1
  O  O182  1  0.54721481  0.06327943  -0.08653296  1
  O  O183  1  0.54756005  0.02160879  -0.08811856  1
  Si  Si184  1  0.53375351  0.04238109  0.10401364  1
  Si  Si185  1  0.64432669  0.04270567  0.10402122  1
  Si  Si186  1  0.61762691  0.00080541  0.10252760  1
  Si  Si187  1  0.56156013  0.00092969  0.10252715  1
  Si  Si188  1  0.53375350  0.04238108  -0.05898288  1
  Si  Si189  1  0.64432673  0.04270567  -0.05896740  1
  Si  Si190  1  0.61762693  0.00080541  -0.06046615  1
  Si  Si191  1  0.56156014  0.00092970  -0.06045679  1
  O  O192  1  0.50461982  0.12590963  0.13511467  1
  O  O193  1  0.46275298  0.14682519  0.13613891  1
  O  O194  1  0.46315825  0.10515766  0.13455518  1
  O  O195  1  0.42182898  0.08422609  0.13360725  1
  O  O196  1  0.37936967  0.14669052  0.13605584  1
  O  O197  1  0.37986170  0.10502526  0.13465371  1
  O  O198  1  0.36626866  0.12565514  0.02548890  1
  O  O199  1  0.47631564  0.12616610  0.02550698  1
  O  O200  1  0.45013345  0.08407503  0.02400400  1
  O  O201  1  0.39351211  0.08441830  0.02401630  1
  O  O202  1  0.50461985  0.12590962  -0.08411876  1
  O  O203  1  0.46275301  0.14682519  -0.08364923  1
  O  O204  1  0.46315825  0.10515769  -0.08504131  1
  O  O205  1  0.42182901  0.08422607  -0.08558828  1
  O  O206  1  0.37936964  0.14669052  -0.08357576  1
  O  O207  1  0.37986171  0.10502527  -0.08514930  1
  Si  Si208  1  0.36598443  0.12576152  0.10698538  1
  Si  Si209  1  0.47659106  0.12606892  0.10700137  1
  Si  Si210  1  0.44986237  0.08418320  0.10550472  1
  Si  Si211  1  0.39379462  0.08431235  0.10551371  1
  Si  Si212  1  0.36598445  0.12576152  -0.05600000  1
  Si  Si213  1  0.47659102  0.12606892  -0.05599387  1
  Si  Si214  1  0.44986235  0.08418320  -0.05748867  1
  Si  Si215  1  0.39379461  0.08431236  -0.05748849  1
  O  O216  1  0.33795424  0.12590627  0.13509402  1
  O  O217  1  0.62935916  0.14676218  0.13614533  1
  O  O218  1  0.62988769  0.10509425  0.13457486  1
  O  O219  1  0.58849058  0.08427676  0.13360913  1
  O  O220  1  0.54610461  0.14661711  0.13603145  1
  O  O221  1  0.54644880  0.10494754  0.13463976  1
  O  O222  1  0.53292075  0.12562067  0.02548745  1
  O  O223  1  0.64297724  0.12613731  0.02550596  1
  O  O224  1  0.61680946  0.08404882  0.02400297  1
  O  O225  1  0.56017848  0.08438270  0.02401486  1
  O  O226  1  0.33795421  0.12590626  -0.08409834  1
  O  O227  1  0.62935917  0.14676221  -0.08366016  1
  O  O228  1  0.62988766  0.10509425  -0.08506552  1
  O  O229  1  0.58849056  0.08427675  -0.08558656  1
  O  O230  1  0.54610460  0.14661712  -0.08355665  1
  O  O231  1  0.54644881  0.10494755  -0.08514092  1
  Si  Si232  1  0.53264684  0.12571909  0.10698345  1
  Si  Si233  1  0.64325536  0.12603283  0.10700179  1
  Si  Si234  1  0.61652282  0.08415531  0.10550777  1
  Si  Si235  1  0.56045949  0.08427536  0.10550437  1
  Si  Si236  1  0.53264683  0.12571909  -0.05600087  1
  Si  Si237  1  0.64325539  0.12603284  -0.05599687  1
  Si  Si238  1  0.61652283  0.08415532  -0.05749362  1
  Si  Si239  1  0.56045950  0.08427537  -0.05748161  1
  O  O240  1  0.50351162  0.20924160  0.13808858  1
  O  O241  1  0.46163010  0.23016067  0.13910993  1
  O  O242  1  0.46205518  0.18849349  0.13749907  1
  O  O243  1  0.42073844  0.16754758  0.13659448  1
  O  O244  1  0.37829964  0.23002271  0.13900813  1
  O  O245  1  0.37878014  0.18835910  0.13763739  1
  O  O246  1  0.36518203  0.20898381  0.02846446  1
  O  O247  1  0.47521298  0.20951865  0.02848345  1
  O  O248  1  0.44903757  0.16739017  0.02697911  1
  O  O249  1  0.39242657  0.16775574  0.02699220  1
  O  O250  1  0.50351166  0.20924158  -0.08114125  1
  O  O251  1  0.46163012  0.23016067  -0.08066859  1
  O  O252  1  0.46205517  0.18849352  -0.08203352  1
  O  O253  1  0.42073846  0.16754757  -0.08262484  1
  O  O254  1  0.37829963  0.23002272  -0.08057662  1
  O  O255  1  0.37878016  0.18835912  -0.08218142  1
  Si  Si256  1  0.36490161  0.20909508  0.10996347  1
  Si  Si257  1  0.47548214  0.20941026  0.10997216  1
  Si  Si258  1  0.44876936  0.16751195  0.10847799  1
  Si  Si259  1  0.39270602  0.16764385  0.10849183  1
  Si  Si260  1  0.36490164  0.20909507  -0.05302653  1
  Si  Si261  1  0.47548211  0.20941026  -0.05301261  1
  Si  Si262  1  0.44876934  0.16751195  -0.05451076  1
  Si  Si263  1  0.39270601  0.16764385  -0.05451522  1
  O  O264  1  0.33686910  0.20923615  0.13806823  1
  O  O265  1  0.62827996  0.23009613  0.13912385  1
  O  O266  1  0.62879355  0.18842686  0.13751988  1
  O  O267  1  0.58740300  0.16758850  0.13658791  1
  O  O268  1  0.54499798  0.22994698  0.13899093  1
  O  O269  1  0.54535951  0.18827908  0.13761717  1
  O  O270  1  0.53180928  0.20893531  0.02846251  1
  O  O271  1  0.64189766  0.20947239  0.02848181  1
  O  O272  1  0.61571575  0.16736088  0.02697797  1
  O  O273  1  0.55909804  0.16771839  0.02699070  1
  O  O274  1  0.33686906  0.20923614  -0.08112127  1
  O  O275  1  0.62827998  0.23009615  -0.08068711  1
  O  O276  1  0.62879352  0.18842686  -0.08205909  1
  O  O277  1  0.58740298  0.16758849  -0.08261536  1
  O  O278  1  0.54499796  0.22994699  -0.08056486  1
  O  O279  1  0.54535952  0.18827909  -0.08216694  1
  Si  Si280  1  0.53154124  0.20904506  0.10996191  1
  Si  Si281  1  0.64217005  0.20936475  0.10997331  1
  Si  Si282  1  0.61543669  0.16747971  0.10848101  1
  Si  Si283  1  0.55936977  0.16760458  0.10848255  1
  Si  Si284  1  0.53154123  0.20904505  -0.05302832  1
  Si  Si285  1  0.64217009  0.20936475  -0.05301701  1
  Si  Si286  1  0.61543671  0.16747971  -0.05451598  1
  Si  Si287  1  0.55936978  0.16760458  -0.05450857  1
  O  O288  1  0.83905812  0.04258525  0.13214615  1
  O  O289  1  0.79717711  0.06349390  0.13315902  1
  O  O290  1  0.79760530  0.02182801  0.13154650  1
  O  O291  1  0.75625614  0.00093513  0.13063559  1
  O  O292  1  0.71379766  0.06335493  0.13307616  1
  O  O293  1  0.71424997  0.02168735  0.13168228  1
  O  O294  1  0.70066613  0.04232916  0.02251337  1
  O  O295  1  0.81076378  0.04285451  0.02253202  1
  O  O296  1  0.78455361  0.00074063  0.02102821  1
  O  O297  1  0.72794236  0.00111210  0.02104152  1
  O  O298  1  0.83905814  0.04258524  -0.08710111  1
  O  O299  1  0.79717713  0.06349391  -0.08662070  1
  O  O300  1  0.79760529  0.02182803  -0.08798389  1
  O  O301  1  0.75625616  0.00093512  -0.08856511  1
  O  O302  1  0.71379764  0.06335494  -0.08654777  1
  O  O303  1  0.71424998  0.02168736  -0.08812970  1
  Si  Si304  1  0.70038919  0.04243357  0.10401577  1
  Si  Si305  1  0.81103035  0.04274544  0.10402047  1
  Si  Si306  1  0.78428895  0.00086101  0.10252598  1
  Si  Si307  1  0.72822188  0.00099394  0.10253700  1
  Si  Si308  1  0.70038921  0.04243357  -0.05898149  1
  Si  Si309  1  0.81103031  0.04274544  -0.05896380  1
  Si  Si310  1  0.78428891  0.00086101  -0.06046066  1
  Si  Si311  1  0.72822186  0.00099394  -0.06046223  1
  O  O312  1  0.67235753  0.04259175  0.13212596  1
  O  O313  1  0.96375794  0.06342946  0.13317615  1
  O  O314  1  0.96429325  0.02176295  0.13156199  1
  O  O315  1  0.92292604  0.00089898  0.13062796  1
  O  O316  1  0.88054802  0.06327942  0.13305594  1
  O  O317  1  0.88089324  0.02160878  0.13166550  1
  O  O318  1  0.86735551  0.04227897  0.02251136  1
  O  O319  1  0.97738656  0.04281840  0.02253075  1
  O  O320  1  0.95124016  0.00068558  0.02102615  1
  O  O321  1  0.89461595  0.00104803  0.02103906  1
  O  O322  1  0.67235750  0.04259174  -0.08708044  1
  O  O323  1  0.96375795  0.06342949  -0.08664244  1
  O  O324  1  0.96429323  0.02176295  -0.08800403  1
  O  O325  1  0.92292603  0.00089897  -0.08856008  1
  O  O326  1  0.88054801  0.06327943  -0.08653296  1
  O  O327  1  0.88089326  0.02160879  -0.08811856  1
  Si  Si328  1  0.86708672  0.04238109  0.10401364  1
  Si  Si329  1  0.97765990  0.04270567  0.10402122  1
  Si  Si330  1  0.95096011  0.00080541  0.10252760  1
  Si  Si331  1  0.89489334  0.00092969  0.10252715  1
  Si  Si332  1  0.86708670  0.04238108  -0.05898288  1
  Si  Si333  1  0.97765993  0.04270567  -0.05896740  1
  Si  Si334  1  0.95096013  0.00080541  -0.06046615  1
  Si  Si335  1  0.89489335  0.00092970  -0.06045679  1
  O  O336  1  0.83795303  0.12590963  0.13511467  1
  O  O337  1  0.79608619  0.14682519  0.13613891  1
  O  O338  1  0.79649146  0.10515766  0.13455518  1
  O  O339  1  0.75516219  0.08422609  0.13360725  1
  O  O340  1  0.71270287  0.14669052  0.13605584  1
  O  O341  1  0.71319490  0.10502526  0.13465371  1
  O  O342  1  0.69960187  0.12565514  0.02548890  1
  O  O343  1  0.80964885  0.12616610  0.02550698  1
  O  O344  1  0.78346666  0.08407503  0.02400400  1
  O  O345  1  0.72684531  0.08441830  0.02401630  1
  O  O346  1  0.83795305  0.12590962  -0.08411876  1
  O  O347  1  0.79608622  0.14682519  -0.08364923  1
  O  O348  1  0.79649145  0.10515769  -0.08504131  1
  O  O349  1  0.75516222  0.08422607  -0.08558828  1
  O  O350  1  0.71270285  0.14669052  -0.08357576  1
  O  O351  1  0.71319492  0.10502527  -0.08514930  1
  Si  Si352  1  0.69931764  0.12576152  0.10698538  1
  Si  Si353  1  0.80992426  0.12606892  0.10700137  1
  Si  Si354  1  0.78319558  0.08418320  0.10550472  1
  Si  Si355  1  0.72712783  0.08431235  0.10551371  1
  Si  Si356  1  0.69931765  0.12576152  -0.05600000  1
  Si  Si357  1  0.80992423  0.12606892  -0.05599387  1
  Si  Si358  1  0.78319556  0.08418320  -0.05748867  1
  Si  Si359  1  0.72712781  0.08431236  -0.05748849  1
  O  O360  1  0.67128745  0.12590627  0.13509402  1
  O  O361  1  0.96269237  0.14676218  0.13614533  1
  O  O362  1  0.96322089  0.10509425  0.13457486  1
  O  O363  1  0.92182379  0.08427676  0.13360913  1
  O  O364  1  0.87943781  0.14661711  0.13603145  1
  O  O365  1  0.87978201  0.10494754  0.13463976  1
  O  O366  1  0.86625395  0.12562067  0.02548745  1
  O  O367  1  0.97631045  0.12613731  0.02550596  1
  O  O368  1  0.95014266  0.08404882  0.02400297  1
  O  O369  1  0.89351169  0.08438270  0.02401486  1
  O  O370  1  0.67128742  0.12590626  -0.08409834  1
  O  O371  1  0.96269238  0.14676221  -0.08366016  1
  O  O372  1  0.96322087  0.10509425  -0.08506552  1
  O  O373  1  0.92182377  0.08427675  -0.08558656  1
  O  O374  1  0.87943780  0.14661712  -0.08355665  1
  O  O375  1  0.87978202  0.10494755  -0.08514092  1
  Si  Si376  1  0.86598005  0.12571909  0.10698345  1
  Si  Si377  1  0.97658856  0.12603283  0.10700179  1
  Si  Si378  1  0.94985602  0.08415531  0.10550777  1
  Si  Si379  1  0.89379270  0.08427536  0.10550437  1
  Si  Si380  1  0.86598004  0.12571909  -0.05600087  1
  Si  Si381  1  0.97658860  0.12603284  -0.05599687  1
  Si  Si382  1  0.94985604  0.08415532  -0.05749362  1
  Si  Si383  1  0.89379271  0.08427537  -0.05748161  1
  O  O384  1  0.83684483  0.20924160  0.13808858  1
  O  O385  1  0.79496331  0.23016067  0.13910993  1
  O  O386  1  0.79538838  0.18849349  0.13749907  1
  O  O387  1  0.75407165  0.16754758  0.13659448  1
  O  O388  1  0.71163285  0.23002271  0.13900813  1
  O  O389  1  0.71211335  0.18835910  0.13763739  1
  O  O390  1  0.69851524  0.20898381  0.02846446  1
  O  O391  1  0.80854619  0.20951865  0.02848345  1
  O  O392  1  0.78237078  0.16739017  0.02697911  1
  O  O393  1  0.72575978  0.16775574  0.02699220  1
  O  O394  1  0.83684486  0.20924158  -0.08114125  1
  O  O395  1  0.79496333  0.23016067  -0.08066859  1
  O  O396  1  0.79538838  0.18849352  -0.08203352  1
  O  O397  1  0.75407166  0.16754757  -0.08262484  1
  O  O398  1  0.71163284  0.23002272  -0.08057662  1
  O  O399  1  0.71211336  0.18835912  -0.08218142  1
  Si  Si400  1  0.69823481  0.20909508  0.10996347  1
  Si  Si401  1  0.80881534  0.20941026  0.10997216  1
  Si  Si402  1  0.78210257  0.16751195  0.10847799  1
  Si  Si403  1  0.72603923  0.16764385  0.10849183  1
  Si  Si404  1  0.69823484  0.20909507  -0.05302653  1
  Si  Si405  1  0.80881532  0.20941026  -0.05301261  1
  Si  Si406  1  0.78210255  0.16751195  -0.05451076  1
  Si  Si407  1  0.72603921  0.16764385  -0.05451522  1
  O  O408  1  0.67020231  0.20923615  0.13806823  1
  O  O409  1  0.96161317  0.23009613  0.13912385  1
  O  O410  1  0.96212676  0.18842686  0.13751988  1
  O  O411  1  0.92073620  0.16758850  0.13658791  1
  O  O412  1  0.87833118  0.22994698  0.13899093  1
  O  O413  1  0.87869271  0.18827908  0.13761717  1
  O  O414  1  0.86514249  0.20893531  0.02846251  1
  O  O415  1  0.97523087  0.20947239  0.02848181  1
  O  O416  1  0.94904896  0.16736088  0.02697797  1
  O  O417  1  0.89243125  0.16771839  0.02699070  1
  O  O418  1  0.67020227  0.20923614  -0.08112127  1
  O  O419  1  0.96161318  0.23009615  -0.08068711  1
  O  O420  1  0.96212673  0.18842686  -0.08205909  1
  O  O421  1  0.92073619  0.16758849  -0.08261536  1
  O  O422  1  0.87833116  0.22994699  -0.08056486  1
  O  O423  1  0.87869273  0.18827909  -0.08216694  1
  Si  Si424  1  0.86487445  0.20904506  0.10996191  1
  Si  Si425  1  0.97550326  0.20936475  0.10997331  1
  Si  Si426  1  0.94876990  0.16747971  0.10848101  1
  Si  Si427  1  0.89270298  0.16760458  0.10848255  1
  Si  Si428  1  0.86487444  0.20904505  -0.05302832  1
  Si  Si429  1  0.97550329  0.20936475  -0.05301701  1
  Si  Si430  1  0.94876992  0.16747971  -0.05451598  1
  Si  Si431  1  0.89270299  0.16760458  -0.05450857  1
  O  O432  1  0.17239171  0.29258524  0.13214615  1
  O  O433  1  0.13051070  0.31349389  0.13315902  1
  O  O434  1  0.13093889  0.27182801  0.13154650  1
  O  O435  1  0.08958973  0.25093512  0.13063559  1
  O  O436  1  0.04713125  0.31335494  0.13307616  1
  O  O437  1  0.04758356  0.27168734  0.13168228  1
  O  O438  1  0.03399972  0.29232916  0.02251337  1
  O  O439  1  0.14409737  0.29285450  0.02253202  1
  O  O440  1  0.11788720  0.25074062  0.02102821  1
  O  O441  1  0.06127594  0.25111210  0.02104152  1
  O  O442  1  0.17239173  0.29258524  -0.08710111  1
  O  O443  1  0.13051072  0.31349390  -0.08662070  1
  O  O444  1  0.13093887  0.27182803  -0.08798389  1
  O  O445  1  0.08958975  0.25093511  -0.08856511  1
  O  O446  1  0.04713123  0.31335494  -0.08654777  1
  O  O447  1  0.04758357  0.27168736  -0.08812970  1
  Si  Si448  1  0.03372278  0.29243357  0.10401577  1
  Si  Si449  1  0.14436393  0.29274544  0.10402047  1
  Si  Si450  1  0.11762253  0.25086100  0.10252598  1
  Si  Si451  1  0.06155546  0.25099393  0.10253700  1
  Si  Si452  1  0.03372280  0.29243357  -0.05898149  1
  Si  Si453  1  0.14436390  0.29274545  -0.05896380  1
  Si  Si454  1  0.11762250  0.25086101  -0.06046066  1
  Si  Si455  1  0.06155544  0.25099393  -0.06046223  1
  O  O456  1  0.00569112  0.29259174  0.13212596  1
  O  O457  1  0.29709152  0.31342946  0.13317615  1
  O  O458  1  0.29762683  0.27176294  0.13156199  1
  O  O459  1  0.25625963  0.25089897  0.13062796  1
  O  O460  1  0.21388161  0.31327941  0.13305594  1
  O  O461  1  0.21422683  0.27160877  0.13166550  1
  O  O462  1  0.20068910  0.29227897  0.02251136  1
  O  O463  1  0.31072015  0.29281840  0.02253075  1
  O  O464  1  0.28457375  0.25068557  0.02102615  1
  O  O465  1  0.22794954  0.25104803  0.02103906  1
  O  O466  1  0.00569109  0.29259173  -0.08708044  1
  O  O467  1  0.29709154  0.31342948  -0.08664244  1
  O  O468  1  0.29762681  0.27176294  -0.08800403  1
  O  O469  1  0.25625962  0.25089896  -0.08856008  1
  O  O470  1  0.21388160  0.31327943  -0.08653296  1
  O  O471  1  0.21422685  0.27160878  -0.08811856  1
  Si  Si472  1  0.20042031  0.29238108  0.10401364  1
  Si  Si473  1  0.31099348  0.29270567  0.10402122  1
  Si  Si474  1  0.28429370  0.25080541  0.10252760  1
  Si  Si475  1  0.22822692  0.25092969  0.10252715  1
  Si  Si476  1  0.20042029  0.29238108  -0.05898288  1
  Si  Si477  1  0.31099352  0.29270568  -0.05896740  1
  Si  Si478  1  0.28429372  0.25080541  -0.06046615  1
  Si  Si479  1  0.22822694  0.25092969  -0.06045679  1
  O  O480  1  0.17128661  0.37590962  0.13511467  1
  O  O481  1  0.12941978  0.39682518  0.13613891  1
  O  O482  1  0.12982504  0.35515766  0.13455518  1
  O  O483  1  0.08849577  0.33422608  0.13360725  1
  O  O484  1  0.04603646  0.39669051  0.13605584  1
  O  O485  1  0.04652849  0.35502526  0.13465371  1
  O  O486  1  0.03293546  0.37565514  0.02548890  1
  O  O487  1  0.14298244  0.37616610  0.02550698  1
  O  O488  1  0.11680024  0.33407503  0.02400400  1
  O  O489  1  0.06017890  0.33441829  0.02401630  1
  O  O490  1  0.17128664  0.37590961  -0.08411876  1
  O  O491  1  0.12941980  0.39682518  -0.08364923  1
  O  O492  1  0.12982504  0.35515768  -0.08504131  1
  O  O493  1  0.08849580  0.33422606  -0.08558828  1
  O  O494  1  0.04603644  0.39669051  -0.08357576  1
  O  O495  1  0.04652850  0.35502527  -0.08514930  1
  Si  Si496  1  0.03265122  0.37576151  0.10698538  1
  Si  Si497  1  0.14325785  0.37606892  0.10700137  1
  Si  Si498  1  0.11652916  0.33418319  0.10550472  1
  Si  Si499  1  0.06046142  0.33431235  0.10551371  1
  Si  Si500  1  0.03265124  0.37576151  -0.05600000  1
  Si  Si501  1  0.14325782  0.37606891  -0.05599387  1
  Si  Si502  1  0.11652914  0.33418319  -0.05748867  1
  Si  Si503  1  0.06046140  0.33431236  -0.05748849  1
  O  O504  1  0.00462103  0.37590627  0.13509402  1
  O  O505  1  0.29602595  0.39676218  0.13614533  1
  O  O506  1  0.29655448  0.35509424  0.13457486  1
  O  O507  1  0.25515738  0.33427675  0.13360913  1
  O  O508  1  0.21277140  0.39661711  0.13603145  1
  O  O509  1  0.21311559  0.35494754  0.13463976  1
  O  O510  1  0.19958754  0.37562066  0.02548745  1
  O  O511  1  0.30964403  0.37613730  0.02550596  1
  O  O512  1  0.28347625  0.33404882  0.02400297  1
  O  O513  1  0.22684527  0.33438270  0.02401486  1
  O  O514  1  0.00462101  0.37590626  -0.08409834  1
  O  O515  1  0.29602597  0.39676220  -0.08366016  1
  O  O516  1  0.29655445  0.35509425  -0.08506552  1
  O  O517  1  0.25515735  0.33427674  -0.08558656  1
  O  O518  1  0.21277139  0.39661711  -0.08355665  1
  O  O519  1  0.21311561  0.35494754  -0.08514092  1
  Si  Si520  1  0.19931364  0.37571909  0.10698345  1
  Si  Si521  1  0.30992215  0.37603282  0.10700179  1
  Si  Si522  1  0.28318961  0.33415531  0.10550777  1
  Si  Si523  1  0.22712628  0.33427536  0.10550437  1
  Si  Si524  1  0.19931363  0.37571909  -0.05600087  1
  Si  Si525  1  0.30992219  0.37603283  -0.05599687  1
  Si  Si526  1  0.28318963  0.33415532  -0.05749362  1
  Si  Si527  1  0.22712630  0.33427536  -0.05748161  1
  O  O528  1  0.17017842  0.45924160  0.13808858  1
  O  O529  1  0.12829689  0.48016066  0.13910993  1
  O  O530  1  0.12872197  0.43849349  0.13749907  1
  O  O531  1  0.08740523  0.41754758  0.13659448  1
  O  O532  1  0.04496644  0.48002271  0.13900813  1
  O  O533  1  0.04544693  0.43835909  0.13763739  1
  O  O534  1  0.03184883  0.45898380  0.02846446  1
  O  O535  1  0.14187978  0.45951864  0.02848345  1
  O  O536  1  0.11570437  0.41739016  0.02697911  1
  O  O537  1  0.05909336  0.41775573  0.02699220  1
  O  O538  1  0.17017845  0.45924158  -0.08114125  1
  O  O539  1  0.12829692  0.48016066  -0.08066859  1
  O  O540  1  0.12872197  0.43849351  -0.08203352  1
  O  O541  1  0.08740525  0.41754756  -0.08262484  1
  O  O542  1  0.04496642  0.48002272  -0.08057662  1
  O  O543  1  0.04544695  0.43835911  -0.08218142  1
  Si  Si544  1  0.03156840  0.45909507  0.10996347  1
  Si  Si545  1  0.14214893  0.45941025  0.10997216  1
  Si  Si546  1  0.11543615  0.41751194  0.10847799  1
  Si  Si547  1  0.05937281  0.41764384  0.10849183  1
  Si  Si548  1  0.03156843  0.45909507  -0.05302653  1
  Si  Si549  1  0.14214891  0.45941025  -0.05301261  1
  Si  Si550  1  0.11543613  0.41751195  -0.05451076  1
  Si  Si551  1  0.05937280  0.41764385  -0.05451522  1
  O  O552  1  0.00353590  0.45923616  0.13806823  1
  O  O553  1  0.29494676  0.48009612  0.13912385  1
  O  O554  1  0.29546034  0.43842686  0.13751988  1
  O  O555  1  0.25406979  0.41758850  0.13658791  1
  O  O556  1  0.21166477  0.47994697  0.13899093  1
  O  O557  1  0.21202630  0.43827907  0.13761717  1
  O  O558  1  0.19847608  0.45893532  0.02846251  1
  O  O559  1  0.30856445  0.45947238  0.02848181  1
  O  O560  1  0.28238255  0.41736087  0.02697797  1
  O  O561  1  0.22576483  0.41771838  0.02699070  1
  O  O562  1  0.00353586  0.45923614  -0.08112127  1
  O  O563  1  0.29494677  0.48009615  -0.08068711  1
  O  O564  1  0.29546031  0.43842686  -0.08205909  1
  O  O565  1  0.25406978  0.41758848  -0.08261536  1
  O  O566  1  0.21166475  0.47994698  -0.08056486  1
  O  O567  1  0.21202632  0.43827908  -0.08216694  1
  Si  Si568  1  0.19820803  0.45904505  0.10996191  1
  Si  Si569  1  0.30883684  0.45936475  0.10997331  1
  Si  Si570  1  0.28210348  0.41747972  0.10848101  1
  Si  Si571  1  0.22603656  0.41760457  0.10848255  1
  Si  Si572  1  0.19820802  0.45904504  -0.05302832  1
  Si  Si573  1  0.30883688  0.45936475  -0.05301701  1
  Si  Si574  1  0.28210350  0.41747972  -0.05451598  1
  Si  Si575  1  0.22603658  0.41760457  -0.05450857  1
  O  O576  1  0.50572491  0.29258524  0.13214615  1
  O  O577  1  0.46384391  0.31349389  0.13315902  1
  O  O578  1  0.46427210  0.27182801  0.13154650  1
  O  O579  1  0.42292294  0.25093512  0.13063559  1
  O  O580  1  0.38046446  0.31335494  0.13307616  1
  O  O581  1  0.38091676  0.27168734  0.13168228  1
  O  O582  1  0.36733293  0.29232916  0.02251337  1
  O  O583  1  0.47743058  0.29285450  0.02253202  1
  O  O584  1  0.45122040  0.25074062  0.02102821  1
  O  O585  1  0.39460915  0.25111210  0.02104152  1
  O  O586  1  0.50572493  0.29258524  -0.08710111  1
  O  O587  1  0.46384392  0.31349390  -0.08662070  1
  O  O588  1  0.46427208  0.27182803  -0.08798389  1
  O  O589  1  0.42292295  0.25093511  -0.08856511  1
  O  O590  1  0.38046444  0.31335494  -0.08654777  1
  O  O591  1  0.38091678  0.27168736  -0.08812970  1
  Si  Si592  1  0.36705599  0.29243357  0.10401577  1
  Si  Si593  1  0.47769714  0.29274544  0.10402047  1
  Si  Si594  1  0.45095574  0.25086100  0.10252598  1
  Si  Si595  1  0.39488867  0.25099393  0.10253700  1
  Si  Si596  1  0.36705601  0.29243357  -0.05898149  1
  Si  Si597  1  0.47769711  0.29274545  -0.05896380  1
  Si  Si598  1  0.45095571  0.25086101  -0.06046066  1
  Si  Si599  1  0.39488865  0.25099393  -0.06046223  1
  O  O600  1  0.33902432  0.29259174  0.13212596  1
  O  O601  1  0.63042473  0.31342946  0.13317615  1
  O  O602  1  0.63096004  0.27176294  0.13156199  1
  O  O603  1  0.58959284  0.25089897  0.13062796  1
  O  O604  1  0.54721481  0.31327941  0.13305594  1
  O  O605  1  0.54756003  0.27160877  0.13166550  1
  O  O606  1  0.53402230  0.29227897  0.02251136  1
  O  O607  1  0.64405335  0.29281840  0.02253075  1
  O  O608  1  0.61790695  0.25068557  0.02102615  1
  O  O609  1  0.56128275  0.25104803  0.02103906  1
  O  O610  1  0.33902429  0.29259173  -0.08708044  1
  O  O611  1  0.63042474  0.31342948  -0.08664244  1
  O  O612  1  0.63096002  0.27176294  -0.08800403  1
  O  O613  1  0.58959282  0.25089896  -0.08856008  1
  O  O614  1  0.54721481  0.31327943  -0.08653296  1
  O  O615  1  0.54756005  0.27160878  -0.08811856  1
  Si  Si616  1  0.53375351  0.29238108  0.10401364  1
  Si  Si617  1  0.64432669  0.29270567  0.10402122  1
  Si  Si618  1  0.61762691  0.25080541  0.10252760  1
  Si  Si619  1  0.56156013  0.25092969  0.10252715  1
  Si  Si620  1  0.53375350  0.29238108  -0.05898288  1
  Si  Si621  1  0.64432673  0.29270568  -0.05896740  1
  Si  Si622  1  0.61762693  0.25080541  -0.06046615  1
  Si  Si623  1  0.56156014  0.25092969  -0.06045679  1
  O  O624  1  0.50461982  0.37590962  0.13511467  1
  O  O625  1  0.46275298  0.39682518  0.13613891  1
  O  O626  1  0.46315825  0.35515766  0.13455518  1
  O  O627  1  0.42182898  0.33422608  0.13360725  1
  O  O628  1  0.37936967  0.39669051  0.13605584  1
  O  O629  1  0.37986170  0.35502526  0.13465371  1
  O  O630  1  0.36626866  0.37565514  0.02548890  1
  O  O631  1  0.47631564  0.37616610  0.02550698  1
  O  O632  1  0.45013345  0.33407503  0.02400400  1
  O  O633  1  0.39351211  0.33441829  0.02401630  1
  O  O634  1  0.50461985  0.37590961  -0.08411876  1
  O  O635  1  0.46275301  0.39682518  -0.08364923  1
  O  O636  1  0.46315825  0.35515768  -0.08504131  1
  O  O637  1  0.42182901  0.33422606  -0.08558828  1
  O  O638  1  0.37936964  0.39669051  -0.08357576  1
  O  O639  1  0.37986171  0.35502527  -0.08514930  1
  Si  Si640  1  0.36598443  0.37576151  0.10698538  1
  Si  Si641  1  0.47659106  0.37606892  0.10700137  1
  Si  Si642  1  0.44986237  0.33418319  0.10550472  1
  Si  Si643  1  0.39379462  0.33431235  0.10551371  1
  Si  Si644  1  0.36598445  0.37576151  -0.05600000  1
  Si  Si645  1  0.47659102  0.37606891  -0.05599387  1
  Si  Si646  1  0.44986235  0.33418319  -0.05748867  1
  Si  Si647  1  0.39379461  0.33431236  -0.05748849  1
  O  O648  1  0.33795424  0.37590627  0.13509402  1
  O  O649  1  0.62935916  0.39676218  0.13614533  1
  O  O650  1  0.62988769  0.35509424  0.13457486  1
  O  O651  1  0.58849058  0.33427675  0.13360913  1
  O  O652  1  0.54610461  0.39661711  0.13603145  1
  O  O653  1  0.54644880  0.35494754  0.13463976  1
  O  O654  1  0.53292075  0.37562066  0.02548745  1
  O  O655  1  0.64297724  0.37613730  0.02550596  1
  O  O656  1  0.61680946  0.33404882  0.02400297  1
  O  O657  1  0.56017848  0.33438270  0.02401486  1
  O  O658  1  0.33795421  0.37590626  -0.08409834  1
  O  O659  1  0.62935917  0.39676220  -0.08366016  1
  O  O660  1  0.62988766  0.35509425  -0.08506552  1
  O  O661  1  0.58849056  0.33427674  -0.08558656  1
  O  O662  1  0.54610460  0.39661711  -0.08355665  1
  O  O663  1  0.54644881  0.35494754  -0.08514092  1
  Si  Si664  1  0.53264684  0.37571909  0.10698345  1
  Si  Si665  1  0.64325536  0.37603282  0.10700179  1
  Si  Si666  1  0.61652282  0.33415531  0.10550777  1
  Si  Si667  1  0.56045949  0.33427536  0.10550437  1
  Si  Si668  1  0.53264683  0.37571909  -0.05600087  1
  Si  Si669  1  0.64325539  0.37603283  -0.05599687  1
  Si  Si670  1  0.61652283  0.33415532  -0.05749362  1
  Si  Si671  1  0.56045950  0.33427536  -0.05748161  1
  O  O672  1  0.50351162  0.45924160  0.13808858  1
  O  O673  1  0.46163010  0.48016066  0.13910993  1
  O  O674  1  0.46205518  0.43849349  0.13749907  1
  O  O675  1  0.42073844  0.41754758  0.13659448  1
  O  O676  1  0.37829964  0.48002271  0.13900813  1
  O  O677  1  0.37878014  0.43835909  0.13763739  1
  O  O678  1  0.36518203  0.45898380  0.02846446  1
  O  O679  1  0.47521298  0.45951864  0.02848345  1
  O  O680  1  0.44903757  0.41739016  0.02697911  1
  O  O681  1  0.39242657  0.41775573  0.02699220  1
  O  O682  1  0.50351166  0.45924158  -0.08114125  1
  O  O683  1  0.46163012  0.48016066  -0.08066859  1
  O  O684  1  0.46205517  0.43849351  -0.08203352  1
  O  O685  1  0.42073846  0.41754756  -0.08262484  1
  O  O686  1  0.37829963  0.48002272  -0.08057662  1
  O  O687  1  0.37878016  0.43835911  -0.08218142  1
  Si  Si688  1  0.36490161  0.45909507  0.10996347  1
  Si  Si689  1  0.47548214  0.45941025  0.10997216  1
  Si  Si690  1  0.44876936  0.41751194  0.10847799  1
  Si  Si691  1  0.39270602  0.41764384  0.10849183  1
  Si  Si692  1  0.36490164  0.45909507  -0.05302653  1
  Si  Si693  1  0.47548211  0.45941025  -0.05301261  1
  Si  Si694  1  0.44876934  0.41751195  -0.05451076  1
  Si  Si695  1  0.39270601  0.41764385  -0.05451522  1
  O  O696  1  0.33686910  0.45923616  0.13806823  1
  O  O697  1  0.62827996  0.48009612  0.13912385  1
  O  O698  1  0.62879355  0.43842686  0.13751988  1
  O  O699  1  0.58740300  0.41758850  0.13658791  1
  O  O700  1  0.54499798  0.47994697  0.13899093  1
  O  O701  1  0.54535951  0.43827907  0.13761717  1
  O  O702  1  0.53180928  0.45893532  0.02846251  1
  O  O703  1  0.64189766  0.45947238  0.02848181  1
  O  O704  1  0.61571575  0.41736087  0.02697797  1
  O  O705  1  0.55909804  0.41771838  0.02699070  1
  O  O706  1  0.33686906  0.45923614  -0.08112127  1
  O  O707  1  0.62827998  0.48009615  -0.08068711  1
  O  O708  1  0.62879352  0.43842686  -0.08205909  1
  O  O709  1  0.58740298  0.41758848  -0.08261536  1
  O  O710  1  0.54499796  0.47994698  -0.08056486  1
  O  O711  1  0.54535952  0.43827908  -0.08216694  1
  Si  Si712  1  0.53154124  0.45904505  0.10996191  1
  Si  Si713  1  0.64217005  0.45936475  0.10997331  1
  Si  Si714  1  0.61543668  0.41747972  0.10848101  1
  Si  Si715  1  0.55936977  0.41760457  0.10848255  1
  Si  Si716  1  0.53154123  0.45904504  -0.05302832  1
  Si  Si717  1  0.64217009  0.45936475  -0.05301701  1
  Si  Si718  1  0.61543671  0.41747972  -0.05451598  1
  Si  Si719  1  0.55936978  0.41760457  -0.05450857  1
  O  O720  1  0.83905812  0.29258524  0.13214615  1
  O  O721  1  0.79717711  0.31349389  0.13315902  1
  O  O722  1  0.79760530  0.27182801  0.13154650  1
  O  O723  1  0.75625614  0.25093512  0.13063559  1
  O  O724  1  0.71379766  0.31335494  0.13307616  1
  O  O725  1  0.71424997  0.27168734  0.13168228  1
  O  O726  1  0.70066613  0.29232916  0.02251337  1
  O  O727  1  0.81076378  0.29285450  0.02253202  1
  O  O728  1  0.78455361  0.25074062  0.02102821  1
  O  O729  1  0.72794236  0.25111210  0.02104152  1
  O  O730  1  0.83905814  0.29258524  -0.08710111  1
  O  O731  1  0.79717713  0.31349390  -0.08662070  1
  O  O732  1  0.79760529  0.27182803  -0.08798389  1
  O  O733  1  0.75625616  0.25093511  -0.08856511  1
  O  O734  1  0.71379764  0.31335494  -0.08654777  1
  O  O735  1  0.71424998  0.27168736  -0.08812970  1
  Si  Si736  1  0.70038919  0.29243357  0.10401577  1
  Si  Si737  1  0.81103035  0.29274544  0.10402047  1
  Si  Si738  1  0.78428895  0.25086100  0.10252598  1
  Si  Si739  1  0.72822188  0.25099393  0.10253700  1
  Si  Si740  1  0.70038921  0.29243357  -0.05898149  1
  Si  Si741  1  0.81103031  0.29274545  -0.05896380  1
  Si  Si742  1  0.78428891  0.25086101  -0.06046066  1
  Si  Si743  1  0.72822186  0.25099393  -0.06046223  1
  O  O744  1  0.67235753  0.29259174  0.13212596  1
  O  O745  1  0.96375794  0.31342946  0.13317615  1
  O  O746  1  0.96429325  0.27176294  0.13156199  1
  O  O747  1  0.92292605  0.25089897  0.13062796  1
  O  O748  1  0.88054802  0.31327941  0.13305594  1
  O  O749  1  0.88089324  0.27160877  0.13166550  1
  O  O750  1  0.86735551  0.29227897  0.02251136  1
  O  O751  1  0.97738656  0.29281840  0.02253075  1
  O  O752  1  0.95124016  0.25068557  0.02102615  1
  O  O753  1  0.89461595  0.25104803  0.02103906  1
  O  O754  1  0.67235750  0.29259173  -0.08708044  1
  O  O755  1  0.96375795  0.31342948  -0.08664244  1
  O  O756  1  0.96429323  0.27176294  -0.08800403  1
  O  O757  1  0.92292603  0.25089896  -0.08856008  1
  O  O758  1  0.88054801  0.31327943  -0.08653296  1
  O  O759  1  0.88089326  0.27160878  -0.08811856  1
  Si  Si760  1  0.86708672  0.29238108  0.10401364  1
  Si  Si761  1  0.97765990  0.29270567  0.10402122  1
  Si  Si762  1  0.95096011  0.25080541  0.10252760  1
  Si  Si763  1  0.89489334  0.25092969  0.10252715  1
  Si  Si764  1  0.86708670  0.29238108  -0.05898288  1
  Si  Si765  1  0.97765993  0.29270568  -0.05896740  1
  Si  Si766  1  0.95096013  0.25080541  -0.06046615  1
  Si  Si767  1  0.89489335  0.25092969  -0.06045679  1
  O  O768  1  0.83795303  0.37590962  0.13511467  1
  O  O769  1  0.79608619  0.39682518  0.13613891  1
  O  O770  1  0.79649146  0.35515766  0.13455518  1
  O  O771  1  0.75516219  0.33422608  0.13360725  1
  O  O772  1  0.71270287  0.39669051  0.13605584  1
  O  O773  1  0.71319490  0.35502526  0.13465371  1
  O  O774  1  0.69960187  0.37565514  0.02548890  1
  O  O775  1  0.80964885  0.37616610  0.02550698  1
  O  O776  1  0.78346666  0.33407503  0.02400400  1
  O  O777  1  0.72684531  0.33441829  0.02401630  1
  O  O778  1  0.83795305  0.37590961  -0.08411876  1
  O  O779  1  0.79608622  0.39682518  -0.08364923  1
  O  O780  1  0.79649145  0.35515768  -0.08504131  1
  O  O781  1  0.75516222  0.33422606  -0.08558828  1
  O  O782  1  0.71270285  0.39669051  -0.08357576  1
  O  O783  1  0.71319492  0.35502527  -0.08514930  1
  Si  Si784  1  0.69931764  0.37576151  0.10698538  1
  Si  Si785  1  0.80992426  0.37606892  0.10700137  1
  Si  Si786  1  0.78319558  0.33418319  0.10550472  1
  Si  Si787  1  0.72712783  0.33431235  0.10551371  1
  Si  Si788  1  0.69931765  0.37576151  -0.05600000  1
  Si  Si789  1  0.80992423  0.37606891  -0.05599387  1
  Si  Si790  1  0.78319556  0.33418319  -0.05748867  1
  Si  Si791  1  0.72712781  0.33431236  -0.05748849  1
  O  O792  1  0.67128745  0.37590627  0.13509402  1
  O  O793  1  0.96269237  0.39676218  0.13614533  1
  O  O794  1  0.96322089  0.35509424  0.13457486  1
  O  O795  1  0.92182379  0.33427675  0.13360913  1
  O  O796  1  0.87943781  0.39661711  0.13603145  1
  O  O797  1  0.87978201  0.35494754  0.13463976  1
  O  O798  1  0.86625395  0.37562066  0.02548745  1
  O  O799  1  0.97631045  0.37613730  0.02550596  1
  O  O800  1  0.95014266  0.33404882  0.02400297  1
  O  O801  1  0.89351169  0.33438270  0.02401486  1
  O  O802  1  0.67128742  0.37590626  -0.08409834  1
  O  O803  1  0.96269238  0.39676220  -0.08366016  1
  O  O804  1  0.96322087  0.35509425  -0.08506552  1
  O  O805  1  0.92182377  0.33427674  -0.08558656  1
  O  O806  1  0.87943780  0.39661711  -0.08355665  1
  O  O807  1  0.87978202  0.35494754  -0.08514092  1
  Si  Si808  1  0.86598005  0.37571909  0.10698345  1
  Si  Si809  1  0.97658856  0.37603282  0.10700179  1
  Si  Si810  1  0.94985602  0.33415531  0.10550777  1
  Si  Si811  1  0.89379270  0.33427536  0.10550437  1
  Si  Si812  1  0.86598004  0.37571909  -0.05600087  1
  Si  Si813  1  0.97658860  0.37603283  -0.05599687  1
  Si  Si814  1  0.94985604  0.33415532  -0.05749362  1
  Si  Si815  1  0.89379271  0.33427536  -0.05748161  1
  O  O816  1  0.83684483  0.45924160  0.13808858  1
  O  O817  1  0.79496331  0.48016066  0.13910993  1
  O  O818  1  0.79538838  0.43849349  0.13749907  1
  O  O819  1  0.75407165  0.41754758  0.13659448  1
  O  O820  1  0.71163285  0.48002271  0.13900813  1
  O  O821  1  0.71211335  0.43835909  0.13763739  1
  O  O822  1  0.69851524  0.45898380  0.02846446  1
  O  O823  1  0.80854619  0.45951864  0.02848345  1
  O  O824  1  0.78237078  0.41739016  0.02697911  1
  O  O825  1  0.72575978  0.41775573  0.02699220  1
  O  O826  1  0.83684486  0.45924158  -0.08114125  1
  O  O827  1  0.79496333  0.48016066  -0.08066859  1
  O  O828  1  0.79538838  0.43849351  -0.08203352  1
  O  O829  1  0.75407166  0.41754756  -0.08262484  1
  O  O830  1  0.71163284  0.48002272  -0.08057662  1
  O  O831  1  0.71211336  0.43835911  -0.08218142  1
  Si  Si832  1  0.69823481  0.45909507  0.10996347  1
  Si  Si833  1  0.80881534  0.45941025  0.10997216  1
  Si  Si834  1  0.78210257  0.41751194  0.10847799  1
  Si  Si835  1  0.72603923  0.41764384  0.10849183  1
  Si  Si836  1  0.69823484  0.45909507  -0.05302653  1
  Si  Si837  1  0.80881532  0.45941025  -0.05301261  1
  Si  Si838  1  0.78210255  0.41751195  -0.05451076  1
  Si  Si839  1  0.72603921  0.41764385  -0.05451522  1
  O  O840  1  0.67020231  0.45923616  0.13806823  1
  O  O841  1  0.96161317  0.48009612  0.13912385  1
  O  O842  1  0.96212676  0.43842686  0.13751988  1
  O  O843  1  0.92073620  0.41758850  0.13658791  1
  O  O844  1  0.87833118  0.47994697  0.13899093  1
  O  O845  1  0.87869271  0.43827907  0.13761717  1
  O  O846  1  0.86514249  0.45893532  0.02846251  1
  O  O847  1  0.97523087  0.45947238  0.02848181  1
  O  O848  1  0.94904896  0.41736087  0.02697797  1
  O  O849  1  0.89243125  0.41771838  0.02699070  1
  O  O850  1  0.67020227  0.45923614  -0.08112127  1
  O  O851  1  0.96161318  0.48009615  -0.08068711  1
  O  O852  1  0.96212673  0.43842686  -0.08205909  1
  O  O853  1  0.92073619  0.41758848  -0.08261536  1
  O  O854  1  0.87833116  0.47994698  -0.08056486  1
  O  O855  1  0.87869273  0.43827908  -0.08216694  1
  Si  Si856  1  0.86487445  0.45904505  0.10996191  1
  Si  Si857  1  0.97550326  0.45936475  0.10997331  1
  Si  Si858  1  0.94876989  0.41747972  0.10848101  1
  Si  Si859  1  0.89270298  0.41760457  0.10848255  1
  Si  Si860  1  0.86487444  0.45904504  -0.05302832  1
  Si  Si861  1  0.97550329  0.45936475  -0.05301701  1
  Si  Si862  1  0.94876992  0.41747972  -0.05451598  1
  Si  Si863  1  0.89270299  0.41760457  -0.05450857  1
  O  O864  1  0.17239171  0.54258524  0.13214615  1
  O  O865  1  0.13051070  0.56349389  0.13315902  1
  O  O866  1  0.13093889  0.52182800  0.13154650  1
  O  O867  1  0.08958973  0.50093511  0.13063559  1
  O  O868  1  0.04713125  0.56335493  0.13307616  1
  O  O869  1  0.04758356  0.52168734  0.13168228  1
  O  O870  1  0.03399972  0.54232915  0.02251337  1
  O  O871  1  0.14409737  0.54285450  0.02253202  1
  O  O872  1  0.11788720  0.50074061  0.02102821  1
  O  O873  1  0.06127594  0.50111209  0.02104152  1
  O  O874  1  0.17239173  0.54258523  -0.08710111  1
  O  O875  1  0.13051072  0.56349389  -0.08662070  1
  O  O876  1  0.13093887  0.52182802  -0.08798389  1
  O  O877  1  0.08958975  0.50093510  -0.08856511  1
  O  O878  1  0.04713123  0.56335493  -0.08654777  1
  O  O879  1  0.04758357  0.52168736  -0.08812970  1
  Si  Si880  1  0.03372278  0.54243356  0.10401577  1
  Si  Si881  1  0.14436393  0.54274543  0.10402047  1
  Si  Si882  1  0.11762253  0.50086100  0.10252598  1
  Si  Si883  1  0.06155546  0.50099392  0.10253700  1
  Si  Si884  1  0.03372280  0.54243356  -0.05898149  1
  Si  Si885  1  0.14436390  0.54274544  -0.05896380  1
  Si  Si886  1  0.11762250  0.50086100  -0.06046066  1
  Si  Si887  1  0.06155544  0.50099393  -0.06046223  1
  O  O888  1  0.00569112  0.54259173  0.13212596  1
  O  O889  1  0.29709152  0.56342945  0.13317615  1
  O  O890  1  0.29762683  0.52176293  0.13156199  1
  O  O891  1  0.25625963  0.50089897  0.13062796  1
  O  O892  1  0.21388161  0.56327941  0.13305594  1
  O  O893  1  0.21422683  0.52160876  0.13166550  1
  O  O894  1  0.20068910  0.54227896  0.02251136  1
  O  O895  1  0.31072015  0.54281839  0.02253075  1
  O  O896  1  0.28457375  0.50068557  0.02102615  1
  O  O897  1  0.22794954  0.50104803  0.02103906  1
  O  O898  1  0.00569109  0.54259172  -0.08708044  1
  O  O899  1  0.29709154  0.56342947  -0.08664244  1
  O  O900  1  0.29762681  0.52176294  -0.08800403  1
  O  O901  1  0.25625962  0.50089896  -0.08856008  1
  O  O902  1  0.21388160  0.56327942  -0.08653296  1
  O  O903  1  0.21422685  0.52160877  -0.08811856  1
  Si  Si904  1  0.20042031  0.54238107  0.10401364  1
  Si  Si905  1  0.31099348  0.54270566  0.10402122  1
  Si  Si906  1  0.28429370  0.50080540  0.10252760  1
  Si  Si907  1  0.22822692  0.50092968  0.10252715  1
  Si  Si908  1  0.20042029  0.54238107  -0.05898288  1
  Si  Si909  1  0.31099352  0.54270567  -0.05896740  1
  Si  Si910  1  0.28429372  0.50080540  -0.06046615  1
  Si  Si911  1  0.22822694  0.50092969  -0.06045679  1
  O  O912  1  0.17128661  0.62590961  0.13511467  1
  O  O913  1  0.12941978  0.64682518  0.13613891  1
  O  O914  1  0.12982504  0.60515766  0.13455518  1
  O  O915  1  0.08849577  0.58422608  0.13360725  1
  O  O916  1  0.04603646  0.64669051  0.13605584  1
  O  O917  1  0.04652849  0.60502525  0.13465371  1
  O  O918  1  0.03293546  0.62565513  0.02548890  1
  O  O919  1  0.14298244  0.62616609  0.02550698  1
  O  O920  1  0.11680024  0.58407503  0.02400400  1
  O  O921  1  0.06017890  0.58441828  0.02401630  1
  O  O922  1  0.17128664  0.62590961  -0.08411876  1
  O  O923  1  0.12941980  0.64682517  -0.08364923  1
  O  O924  1  0.12982504  0.60515768  -0.08504131  1
  O  O925  1  0.08849580  0.58422607  -0.08558828  1
  O  O926  1  0.04603644  0.64669051  -0.08357576  1
  O  O927  1  0.04652850  0.60502526  -0.08514930  1
  Si  Si928  1  0.03265122  0.62576151  0.10698538  1
  Si  Si929  1  0.14325785  0.62606891  0.10700137  1
  Si  Si930  1  0.11652916  0.58418318  0.10550472  1
  Si  Si931  1  0.06046142  0.58431235  0.10551371  1
  Si  Si932  1  0.03265124  0.62576151  -0.05600000  1
  Si  Si933  1  0.14325782  0.62606891  -0.05599387  1
  Si  Si934  1  0.11652914  0.58418320  -0.05748867  1
  Si  Si935  1  0.06046140  0.58431235  -0.05748849  1
  O  O936  1  0.00462103  0.62590626  0.13509402  1
  O  O937  1  0.29602595  0.64676218  0.13614533  1
  O  O938  1  0.29655448  0.60509423  0.13457486  1
  O  O939  1  0.25515738  0.58427674  0.13360913  1
  O  O940  1  0.21277140  0.64661710  0.13603145  1
  O  O941  1  0.21311559  0.60494753  0.13463976  1
  O  O942  1  0.19958754  0.62562065  0.02548745  1
  O  O943  1  0.30964403  0.62613729  0.02550596  1
  O  O944  1  0.28347625  0.58404882  0.02400297  1
  O  O945  1  0.22684527  0.58438270  0.02401486  1
  O  O946  1  0.00462101  0.62590625  -0.08409834  1
  O  O947  1  0.29602597  0.64676219  -0.08366016  1
  O  O948  1  0.29655445  0.60509424  -0.08506552  1
  O  O949  1  0.25515735  0.58427673  -0.08558656  1
  O  O950  1  0.21277139  0.64661711  -0.08355665  1
  O  O951  1  0.21311561  0.60494754  -0.08514092  1
  Si  Si952  1  0.19931364  0.62571908  0.10698345  1
  Si  Si953  1  0.30992215  0.62603282  0.10700179  1
  Si  Si954  1  0.28318961  0.58415531  0.10550777  1
  Si  Si955  1  0.22712628  0.58427536  0.10550437  1
  Si  Si956  1  0.19931363  0.62571908  -0.05600087  1
  Si  Si957  1  0.30992219  0.62603283  -0.05599687  1
  Si  Si958  1  0.28318963  0.58415531  -0.05749362  1
  Si  Si959  1  0.22712630  0.58427535  -0.05748161  1
  O  O960  1  0.17017842  0.70924159  0.13808858  1
  O  O961  1  0.12829689  0.73016065  0.13910993  1
  O  O962  1  0.12872197  0.68849349  0.13749907  1
  O  O963  1  0.08740523  0.66754757  0.13659448  1
  O  O964  1  0.04496644  0.73002271  0.13900813  1
  O  O965  1  0.04544693  0.68835909  0.13763739  1
  O  O966  1  0.03184883  0.70898380  0.02846446  1
  O  O967  1  0.14187978  0.70951863  0.02848345  1
  O  O968  1  0.11570437  0.66739016  0.02697911  1
  O  O969  1  0.05909336  0.66775573  0.02699220  1
  O  O970  1  0.17017845  0.70924158  -0.08114125  1
  O  O971  1  0.12829692  0.73016066  -0.08066859  1
  O  O972  1  0.12872197  0.68849351  -0.08203352  1
  O  O973  1  0.08740525  0.66754755  -0.08262484  1
  O  O974  1  0.04496642  0.73002271  -0.08057662  1
  O  O975  1  0.04544695  0.68835910  -0.08218142  1
  Si  Si976  1  0.03156840  0.70909506  0.10996347  1
  Si  Si977  1  0.14214893  0.70941024  0.10997216  1
  Si  Si978  1  0.11543615  0.66751194  0.10847799  1
  Si  Si979  1  0.05937281  0.66764383  0.10849183  1
  Si  Si980  1  0.03156843  0.70909507  -0.05302653  1
  Si  Si981  1  0.14214891  0.70941025  -0.05301261  1
  Si  Si982  1  0.11543613  0.66751194  -0.05451076  1
  Si  Si983  1  0.05937280  0.66764384  -0.05451522  1
  O  O984  1  0.00353590  0.70923615  0.13806823  1
  O  O985  1  0.29494676  0.73009612  0.13912385  1
  O  O986  1  0.29546034  0.68842685  0.13751988  1
  O  O987  1  0.25406979  0.66758849  0.13658791  1
  O  O988  1  0.21166477  0.72994696  0.13899093  1
  O  O989  1  0.21202630  0.68827907  0.13761717  1
  O  O990  1  0.19847608  0.70893531  0.02846251  1
  O  O991  1  0.30856445  0.70947237  0.02848181  1
  O  O992  1  0.28238255  0.66736087  0.02697797  1
  O  O993  1  0.22576483  0.66771839  0.02699070  1
  O  O994  1  0.00353586  0.70923614  -0.08112127  1
  O  O995  1  0.29494677  0.73009614  -0.08068711  1
  O  O996  1  0.29546031  0.68842685  -0.08205909  1
  O  O997  1  0.25406978  0.66758848  -0.08261536  1
  O  O998  1  0.21166475  0.72994698  -0.08056486  1
  O  O999  1  0.21202632  0.68827907  -0.08216694  1
  Si  Si1000  1  0.19820803  0.70904504  0.10996191  1
  Si  Si1001  1  0.30883684  0.70936474  0.10997331  1
  Si  Si1002  1  0.28210348  0.66747971  0.10848101  1
  Si  Si1003  1  0.22603656  0.66760456  0.10848255  1
  Si  Si1004  1  0.19820802  0.70904504  -0.05302832  1
  Si  Si1005  1  0.30883688  0.70936474  -0.05301701  1
  Si  Si1006  1  0.28210350  0.66747971  -0.05451598  1
  Si  Si1007  1  0.22603658  0.66760456  -0.05450857  1
  O  O1008  1  0.50572491  0.54258524  0.13214615  1
  O  O1009  1  0.46384391  0.56349389  0.13315902  1
  O  O1010  1  0.46427210  0.52182800  0.13154650  1
  O  O1011  1  0.42292294  0.50093511  0.13063559  1
  O  O1012  1  0.38046446  0.56335493  0.13307616  1
  O  O1013  1  0.38091676  0.52168734  0.13168228  1
  O  O1014  1  0.36733293  0.54232915  0.02251337  1
  O  O1015  1  0.47743058  0.54285450  0.02253202  1
  O  O1016  1  0.45122040  0.50074061  0.02102821  1
  O  O1017  1  0.39460915  0.50111209  0.02104152  1
  O  O1018  1  0.50572493  0.54258523  -0.08710111  1
  O  O1019  1  0.46384392  0.56349389  -0.08662070  1
  O  O1020  1  0.46427208  0.52182802  -0.08798389  1
  O  O1021  1  0.42292295  0.50093510  -0.08856511  1
  O  O1022  1  0.38046444  0.56335493  -0.08654777  1
  O  O1023  1  0.38091678  0.52168736  -0.08812970  1
  Si  Si1024  1  0.36705599  0.54243356  0.10401577  1
  Si  Si1025  1  0.47769714  0.54274543  0.10402047  1
  Si  Si1026  1  0.45095574  0.50086100  0.10252598  1
  Si  Si1027  1  0.39488867  0.50099392  0.10253700  1
  Si  Si1028  1  0.36705601  0.54243356  -0.05898149  1
  Si  Si1029  1  0.47769711  0.54274544  -0.05896380  1
  Si  Si1030  1  0.45095571  0.50086100  -0.06046066  1
  Si  Si1031  1  0.39488865  0.50099393  -0.06046223  1
  O  O1032  1  0.33902432  0.54259173  0.13212596  1
  O  O1033  1  0.63042473  0.56342945  0.13317615  1
  O  O1034  1  0.63096004  0.52176293  0.13156199  1
  O  O1035  1  0.58959284  0.50089897  0.13062796  1
  O  O1036  1  0.54721481  0.56327941  0.13305594  1
  O  O1037  1  0.54756003  0.52160876  0.13166550  1
  O  O1038  1  0.53402230  0.54227896  0.02251136  1
  O  O1039  1  0.64405335  0.54281839  0.02253075  1
  O  O1040  1  0.61790695  0.50068557  0.02102615  1
  O  O1041  1  0.56128275  0.50104803  0.02103906  1
  O  O1042  1  0.33902429  0.54259172  -0.08708044  1
  O  O1043  1  0.63042474  0.56342947  -0.08664244  1
  O  O1044  1  0.63096002  0.52176294  -0.08800403  1
  O  O1045  1  0.58959282  0.50089896  -0.08856008  1
  O  O1046  1  0.54721481  0.56327942  -0.08653296  1
  O  O1047  1  0.54756005  0.52160877  -0.08811856  1
  Si  Si1048  1  0.53375351  0.54238107  0.10401364  1
  Si  Si1049  1  0.64432669  0.54270566  0.10402122  1
  Si  Si1050  1  0.61762691  0.50080540  0.10252760  1
  Si  Si1051  1  0.56156013  0.50092968  0.10252715  1
  Si  Si1052  1  0.53375350  0.54238107  -0.05898288  1
  Si  Si1053  1  0.64432673  0.54270567  -0.05896740  1
  Si  Si1054  1  0.61762693  0.50080540  -0.06046615  1
  Si  Si1055  1  0.56156014  0.50092969  -0.06045679  1
  O  O1056  1  0.50461982  0.62590961  0.13511467  1
  O  O1057  1  0.46275298  0.64682518  0.13613891  1
  O  O1058  1  0.46315825  0.60515766  0.13455518  1
  O  O1059  1  0.42182898  0.58422608  0.13360725  1
  O  O1060  1  0.37936967  0.64669051  0.13605584  1
  O  O1061  1  0.37986170  0.60502525  0.13465371  1
  O  O1062  1  0.36626866  0.62565513  0.02548890  1
  O  O1063  1  0.47631564  0.62616609  0.02550698  1
  O  O1064  1  0.45013345  0.58407503  0.02400400  1
  O  O1065  1  0.39351211  0.58441828  0.02401630  1
  O  O1066  1  0.50461985  0.62590961  -0.08411876  1
  O  O1067  1  0.46275301  0.64682517  -0.08364923  1
  O  O1068  1  0.46315825  0.60515768  -0.08504131  1
  O  O1069  1  0.42182901  0.58422607  -0.08558828  1
  O  O1070  1  0.37936964  0.64669051  -0.08357576  1
  O  O1071  1  0.37986171  0.60502526  -0.08514930  1
  Si  Si1072  1  0.36598443  0.62576151  0.10698538  1
  Si  Si1073  1  0.47659106  0.62606891  0.10700137  1
  Si  Si1074  1  0.44986237  0.58418318  0.10550472  1
  Si  Si1075  1  0.39379462  0.58431235  0.10551371  1
  Si  Si1076  1  0.36598445  0.62576151  -0.05600000  1
  Si  Si1077  1  0.47659102  0.62606891  -0.05599387  1
  Si  Si1078  1  0.44986235  0.58418320  -0.05748867  1
  Si  Si1079  1  0.39379461  0.58431235  -0.05748849  1
  O  O1080  1  0.33795424  0.62590626  0.13509402  1
  O  O1081  1  0.62935916  0.64676218  0.13614533  1
  O  O1082  1  0.62988769  0.60509423  0.13457486  1
  O  O1083  1  0.58849058  0.58427674  0.13360913  1
  O  O1084  1  0.54610461  0.64661710  0.13603145  1
  O  O1085  1  0.54644880  0.60494753  0.13463976  1
  O  O1086  1  0.53292075  0.62562065  0.02548745  1
  O  O1087  1  0.64297724  0.62613729  0.02550596  1
  O  O1088  1  0.61680946  0.58404882  0.02400297  1
  O  O1089  1  0.56017848  0.58438270  0.02401486  1
  O  O1090  1  0.33795421  0.62590625  -0.08409834  1
  O  O1091  1  0.62935917  0.64676219  -0.08366016  1
  O  O1092  1  0.62988766  0.60509424  -0.08506552  1
  O  O1093  1  0.58849056  0.58427673  -0.08558656  1
  O  O1094  1  0.54610460  0.64661711  -0.08355665  1
  O  O1095  1  0.54644881  0.60494754  -0.08514092  1
  Si  Si1096  1  0.53264684  0.62571908  0.10698345  1
  Si  Si1097  1  0.64325536  0.62603282  0.10700179  1
  Si  Si1098  1  0.61652282  0.58415531  0.10550777  1
  Si  Si1099  1  0.56045949  0.58427536  0.10550437  1
  Si  Si1100  1  0.53264683  0.62571908  -0.05600087  1
  Si  Si1101  1  0.64325539  0.62603283  -0.05599687  1
  Si  Si1102  1  0.61652283  0.58415531  -0.05749362  1
  Si  Si1103  1  0.56045950  0.58427535  -0.05748161  1
  O  O1104  1  0.50351162  0.70924159  0.13808858  1
  O  O1105  1  0.46163010  0.73016065  0.13910993  1
  O  O1106  1  0.46205518  0.68849349  0.13749907  1
  O  O1107  1  0.42073844  0.66754757  0.13659448  1
  O  O1108  1  0.37829964  0.73002271  0.13900813  1
  O  O1109  1  0.37878014  0.68835909  0.13763739  1
  O  O1110  1  0.36518203  0.70898380  0.02846446  1
  O  O1111  1  0.47521299  0.70951863  0.02848345  1
  O  O1112  1  0.44903757  0.66739016  0.02697911  1
  O  O1113  1  0.39242657  0.66775573  0.02699220  1
  O  O1114  1  0.50351166  0.70924158  -0.08114125  1
  O  O1115  1  0.46163012  0.73016066  -0.08066859  1
  O  O1116  1  0.46205517  0.68849351  -0.08203352  1
  O  O1117  1  0.42073846  0.66754755  -0.08262484  1
  O  O1118  1  0.37829963  0.73002271  -0.08057662  1
  O  O1119  1  0.37878016  0.68835910  -0.08218142  1
  Si  Si1120  1  0.36490161  0.70909506  0.10996347  1
  Si  Si1121  1  0.47548214  0.70941024  0.10997216  1
  Si  Si1122  1  0.44876936  0.66751194  0.10847799  1
  Si  Si1123  1  0.39270602  0.66764383  0.10849183  1
  Si  Si1124  1  0.36490164  0.70909507  -0.05302653  1
  Si  Si1125  1  0.47548211  0.70941025  -0.05301261  1
  Si  Si1126  1  0.44876934  0.66751194  -0.05451076  1
  Si  Si1127  1  0.39270601  0.66764384  -0.05451522  1
  O  O1128  1  0.33686910  0.70923615  0.13806823  1
  O  O1129  1  0.62827996  0.73009612  0.13912385  1
  O  O1130  1  0.62879355  0.68842685  0.13751988  1
  O  O1131  1  0.58740300  0.66758849  0.13658791  1
  O  O1132  1  0.54499798  0.72994696  0.13899093  1
  O  O1133  1  0.54535951  0.68827907  0.13761717  1
  O  O1134  1  0.53180928  0.70893531  0.02846251  1
  O  O1135  1  0.64189766  0.70947237  0.02848181  1
  O  O1136  1  0.61571575  0.66736087  0.02697797  1
  O  O1137  1  0.55909804  0.66771839  0.02699070  1
  O  O1138  1  0.33686906  0.70923614  -0.08112127  1
  O  O1139  1  0.62827998  0.73009614  -0.08068711  1
  O  O1140  1  0.62879352  0.68842685  -0.08205909  1
  O  O1141  1  0.58740298  0.66758848  -0.08261536  1
  O  O1142  1  0.54499796  0.72994698  -0.08056486  1
  O  O1143  1  0.54535952  0.68827907  -0.08216694  1
  Si  Si1144  1  0.53154124  0.70904504  0.10996191  1
  Si  Si1145  1  0.64217005  0.70936474  0.10997331  1
  Si  Si1146  1  0.61543668  0.66747971  0.10848101  1
  Si  Si1147  1  0.55936977  0.66760456  0.10848255  1
  Si  Si1148  1  0.53154123  0.70904504  -0.05302832  1
  Si  Si1149  1  0.64217009  0.70936474  -0.05301701  1
  Si  Si1150  1  0.61543671  0.66747971  -0.05451598  1
  Si  Si1151  1  0.55936978  0.66760456  -0.05450857  1
  O  O1152  1  0.83905812  0.54258524  0.13214615  1
  O  O1153  1  0.79717711  0.56349389  0.13315902  1
  O  O1154  1  0.79760530  0.52182800  0.13154650  1
  O  O1155  1  0.75625614  0.50093511  0.13063559  1
  O  O1156  1  0.71379766  0.56335493  0.13307616  1
  O  O1157  1  0.71424997  0.52168734  0.13168228  1
  O  O1158  1  0.70066613  0.54232915  0.02251337  1
  O  O1159  1  0.81076378  0.54285450  0.02253202  1
  O  O1160  1  0.78455361  0.50074061  0.02102821  1
  O  O1161  1  0.72794236  0.50111209  0.02104152  1
  O  O1162  1  0.83905814  0.54258523  -0.08710111  1
  O  O1163  1  0.79717713  0.56349389  -0.08662070  1
  O  O1164  1  0.79760529  0.52182802  -0.08798389  1
  O  O1165  1  0.75625616  0.50093510  -0.08856511  1
  O  O1166  1  0.71379764  0.56335493  -0.08654777  1
  O  O1167  1  0.71424998  0.52168736  -0.08812970  1
  Si  Si1168  1  0.70038919  0.54243356  0.10401577  1
  Si  Si1169  1  0.81103035  0.54274543  0.10402047  1
  Si  Si1170  1  0.78428895  0.50086100  0.10252598  1
  Si  Si1171  1  0.72822188  0.50099392  0.10253700  1
  Si  Si1172  1  0.70038921  0.54243356  -0.05898149  1
  Si  Si1173  1  0.81103031  0.54274544  -0.05896380  1
  Si  Si1174  1  0.78428891  0.50086100  -0.06046066  1
  Si  Si1175  1  0.72822186  0.50099393  -0.06046223  1
  O  O1176  1  0.67235753  0.54259173  0.13212596  1
  O  O1177  1  0.96375794  0.56342945  0.13317615  1
  O  O1178  1  0.96429325  0.52176293  0.13156199  1
  O  O1179  1  0.92292605  0.50089897  0.13062796  1
  O  O1180  1  0.88054802  0.56327941  0.13305594  1
  O  O1181  1  0.88089324  0.52160876  0.13166550  1
  O  O1182  1  0.86735551  0.54227896  0.02251136  1
  O  O1183  1  0.97738656  0.54281839  0.02253075  1
  O  O1184  1  0.95124016  0.50068557  0.02102615  1
  O  O1185  1  0.89461595  0.50104803  0.02103906  1
  O  O1186  1  0.67235750  0.54259172  -0.08708044  1
  O  O1187  1  0.96375795  0.56342947  -0.08664244  1
  O  O1188  1  0.96429323  0.52176294  -0.08800403  1
  O  O1189  1  0.92292603  0.50089896  -0.08856008  1
  O  O1190  1  0.88054801  0.56327942  -0.08653296  1
  O  O1191  1  0.88089326  0.52160877  -0.08811856  1
  Si  Si1192  1  0.86708672  0.54238107  0.10401364  1
  Si  Si1193  1  0.97765990  0.54270566  0.10402122  1
  Si  Si1194  1  0.95096011  0.50080540  0.10252760  1
  Si  Si1195  1  0.89489334  0.50092968  0.10252715  1
  Si  Si1196  1  0.86708670  0.54238107  -0.05898288  1
  Si  Si1197  1  0.97765993  0.54270567  -0.05896740  1
  Si  Si1198  1  0.95096013  0.50080540  -0.06046615  1
  Si  Si1199  1  0.89489335  0.50092969  -0.06045679  1
  O  O1200  1  0.83795303  0.62590961  0.13511467  1
  O  O1201  1  0.79608619  0.64682518  0.13613891  1
  O  O1202  1  0.79649146  0.60515766  0.13455518  1
  O  O1203  1  0.75516219  0.58422608  0.13360725  1
  O  O1204  1  0.71270287  0.64669051  0.13605584  1
  O  O1205  1  0.71319490  0.60502525  0.13465371  1
  O  O1206  1  0.69960187  0.62565513  0.02548890  1
  O  O1207  1  0.80964885  0.62616609  0.02550698  1
  O  O1208  1  0.78346666  0.58407503  0.02400400  1
  O  O1209  1  0.72684531  0.58441828  0.02401630  1
  O  O1210  1  0.83795305  0.62590961  -0.08411876  1
  O  O1211  1  0.79608622  0.64682517  -0.08364923  1
  O  O1212  1  0.79649145  0.60515768  -0.08504131  1
  O  O1213  1  0.75516222  0.58422607  -0.08558828  1
  O  O1214  1  0.71270285  0.64669051  -0.08357576  1
  O  O1215  1  0.71319492  0.60502526  -0.08514930  1
  Si  Si1216  1  0.69931764  0.62576151  0.10698538  1
  Si  Si1217  1  0.80992426  0.62606891  0.10700137  1
  Si  Si1218  1  0.78319558  0.58418318  0.10550472  1
  Si  Si1219  1  0.72712783  0.58431235  0.10551371  1
  Si  Si1220  1  0.69931765  0.62576151  -0.05600000  1
  Si  Si1221  1  0.80992423  0.62606891  -0.05599387  1
  Si  Si1222  1  0.78319556  0.58418320  -0.05748867  1
  Si  Si1223  1  0.72712781  0.58431235  -0.05748849  1
  O  O1224  1  0.67128745  0.62590626  0.13509402  1
  O  O1225  1  0.96269237  0.64676218  0.13614533  1
  O  O1226  1  0.96322089  0.60509423  0.13457486  1
  O  O1227  1  0.92182379  0.58427674  0.13360913  1
  O  O1228  1  0.87943781  0.64661710  0.13603145  1
  O  O1229  1  0.87978201  0.60494753  0.13463976  1
  O  O1230  1  0.86625395  0.62562065  0.02548745  1
  O  O1231  1  0.97631045  0.62613729  0.02550596  1
  O  O1232  1  0.95014266  0.58404882  0.02400297  1
  O  O1233  1  0.89351169  0.58438270  0.02401486  1
  O  O1234  1  0.67128742  0.62590625  -0.08409834  1
  O  O1235  1  0.96269238  0.64676219  -0.08366016  1
  O  O1236  1  0.96322087  0.60509424  -0.08506552  1
  O  O1237  1  0.92182377  0.58427673  -0.08558656  1
  O  O1238  1  0.87943780  0.64661711  -0.08355665  1
  O  O1239  1  0.87978202  0.60494754  -0.08514092  1
  Si  Si1240  1  0.86598005  0.62571908  0.10698345  1
  Si  Si1241  1  0.97658856  0.62603282  0.10700179  1
  Si  Si1242  1  0.94985602  0.58415531  0.10550777  1
  Si  Si1243  1  0.89379270  0.58427536  0.10550437  1
  Si  Si1244  1  0.86598004  0.62571908  -0.05600087  1
  Si  Si1245  1  0.97658860  0.62603283  -0.05599687  1
  Si  Si1246  1  0.94985604  0.58415531  -0.05749362  1
  Si  Si1247  1  0.89379271  0.58427535  -0.05748161  1
  O  O1248  1  0.83684483  0.70924159  0.13808858  1
  O  O1249  1  0.79496331  0.73016065  0.13910993  1
  O  O1250  1  0.79538838  0.68849349  0.13749907  1
  O  O1251  1  0.75407165  0.66754757  0.13659448  1
  O  O1252  1  0.71163285  0.73002271  0.13900813  1
  O  O1253  1  0.71211335  0.68835909  0.13763739  1
  O  O1254  1  0.69851524  0.70898380  0.02846446  1
  O  O1255  1  0.80854619  0.70951863  0.02848345  1
  O  O1256  1  0.78237078  0.66739016  0.02697911  1
  O  O1257  1  0.72575978  0.66775573  0.02699220  1
  O  O1258  1  0.83684486  0.70924158  -0.08114125  1
  O  O1259  1  0.79496333  0.73016066  -0.08066859  1
  O  O1260  1  0.79538838  0.68849351  -0.08203352  1
  O  O1261  1  0.75407166  0.66754755  -0.08262484  1
  O  O1262  1  0.71163284  0.73002271  -0.08057662  1
  O  O1263  1  0.71211336  0.68835910  -0.08218142  1
  Si  Si1264  1  0.69823481  0.70909506  0.10996347  1
  Si  Si1265  1  0.80881534  0.70941024  0.10997216  1
  Si  Si1266  1  0.78210257  0.66751194  0.10847799  1
  Si  Si1267  1  0.72603923  0.66764383  0.10849183  1
  Si  Si1268  1  0.69823484  0.70909507  -0.05302653  1
  Si  Si1269  1  0.80881532  0.70941025  -0.05301261  1
  Si  Si1270  1  0.78210255  0.66751194  -0.05451076  1
  Si  Si1271  1  0.72603921  0.66764384  -0.05451522  1
  O  O1272  1  0.67020231  0.70923615  0.13806823  1
  O  O1273  1  0.96161317  0.73009612  0.13912385  1
  O  O1274  1  0.96212676  0.68842685  0.13751988  1
  O  O1275  1  0.92073620  0.66758849  0.13658791  1
  O  O1276  1  0.87833118  0.72994696  0.13899093  1
  O  O1277  1  0.87869271  0.68827907  0.13761717  1
  O  O1278  1  0.86514249  0.70893531  0.02846251  1
  O  O1279  1  0.97523087  0.70947237  0.02848181  1
  O  O1280  1  0.94904896  0.66736087  0.02697797  1
  O  O1281  1  0.89243125  0.66771839  0.02699070  1
  O  O1282  1  0.67020227  0.70923614  -0.08112127  1
  O  O1283  1  0.96161318  0.73009614  -0.08068711  1
  O  O1284  1  0.96212673  0.68842685  -0.08205909  1
  O  O1285  1  0.92073619  0.66758848  -0.08261536  1
  O  O1286  1  0.87833116  0.72994698  -0.08056486  1
  O  O1287  1  0.87869273  0.68827907  -0.08216694  1
  Si  Si1288  1  0.86487445  0.70904504  0.10996191  1
  Si  Si1289  1  0.97550326  0.70936474  0.10997331  1
  Si  Si1290  1  0.94876989  0.66747971  0.10848101  1
  Si  Si1291  1  0.89270298  0.66760456  0.10848255  1
  Si  Si1292  1  0.86487444  0.70904504  -0.05302832  1
  Si  Si1293  1  0.97550329  0.70936474  -0.05301701  1
  Si  Si1294  1  0.94876992  0.66747971  -0.05451598  1
  Si  Si1295  1  0.89270299  0.66760456  -0.05450857  1
  O  O1296  1  0.17239171  0.79258523  0.13214615  1
  O  O1297  1  0.13051070  0.81349389  0.13315902  1
  O  O1298  1  0.13093889  0.77182799  0.13154650  1
  O  O1299  1  0.08958973  0.75093511  0.13063559  1
  O  O1300  1  0.04713125  0.81335492  0.13307616  1
  O  O1301  1  0.04758356  0.77168734  0.13168228  1
  O  O1302  1  0.03399972  0.79232914  0.02251337  1
  O  O1303  1  0.14409737  0.79285449  0.02253202  1
  O  O1304  1  0.11788720  0.75074061  0.02102821  1
  O  O1305  1  0.06127594  0.75111208  0.02104152  1
  O  O1306  1  0.17239173  0.79258522  -0.08710111  1
  O  O1307  1  0.13051072  0.81349388  -0.08662070  1
  O  O1308  1  0.13093887  0.77182802  -0.08798389  1
  O  O1309  1  0.08958975  0.75093510  -0.08856511  1
  O  O1310  1  0.04713123  0.81335492  -0.08654777  1
  O  O1311  1  0.04758357  0.77168735  -0.08812970  1
  Si  Si1312  1  0.03372278  0.79243356  0.10401577  1
  Si  Si1313  1  0.14436393  0.79274542  0.10402047  1
  Si  Si1314  1  0.11762253  0.75086099  0.10252598  1
  Si  Si1315  1  0.06155546  0.75099392  0.10253700  1
  Si  Si1316  1  0.03372280  0.79243356  -0.05898149  1
  Si  Si1317  1  0.14436390  0.79274543  -0.05896380  1
  Si  Si1318  1  0.11762250  0.75086099  -0.06046066  1
  Si  Si1319  1  0.06155544  0.75099393  -0.06046223  1
  O  O1320  1  0.00569112  0.79259173  0.13212596  1
  O  O1321  1  0.29709152  0.81342944  0.13317615  1
  O  O1322  1  0.29762683  0.77176293  0.13156199  1
  O  O1323  1  0.25625963  0.75089897  0.13062796  1
  O  O1324  1  0.21388161  0.81327940  0.13305594  1
  O  O1325  1  0.21422683  0.77160876  0.13166550  1
  O  O1326  1  0.20068910  0.79227895  0.02251136  1
  O  O1327  1  0.31072015  0.79281838  0.02253075  1
  O  O1328  1  0.28457375  0.75068557  0.02102615  1
  O  O1329  1  0.22794954  0.75104802  0.02103906  1
  O  O1330  1  0.00569109  0.79259172  -0.08708044  1
  O  O1331  1  0.29709154  0.81342947  -0.08664244  1
  O  O1332  1  0.29762681  0.77176293  -0.08800403  1
  O  O1333  1  0.25625962  0.75089895  -0.08856008  1
  O  O1334  1  0.21388160  0.81327941  -0.08653296  1
  O  O1335  1  0.21422685  0.77160877  -0.08811856  1
  Si  Si1336  1  0.20042031  0.79238107  0.10401364  1
  Si  Si1337  1  0.31099348  0.79270566  0.10402122  1
  Si  Si1338  1  0.28429370  0.75080539  0.10252760  1
  Si  Si1339  1  0.22822692  0.75092967  0.10252715  1
  Si  Si1340  1  0.20042029  0.79238106  -0.05898288  1
  Si  Si1341  1  0.31099352  0.79270566  -0.05896740  1
  Si  Si1342  1  0.28429372  0.75080539  -0.06046615  1
  Si  Si1343  1  0.22822694  0.75092968  -0.06045679  1
  O  O1344  1  0.17128661  0.87590962  0.13511467  1
  O  O1345  1  0.12941978  0.89682517  0.13613891  1
  O  O1346  1  0.12982504  0.85515765  0.13455518  1
  O  O1347  1  0.08849577  0.83422607  0.13360725  1
  O  O1348  1  0.04603646  0.89669050  0.13605584  1
  O  O1349  1  0.04652849  0.85502524  0.13465371  1
  O  O1350  1  0.03293546  0.87565512  0.02548890  1
  O  O1351  1  0.14298244  0.87616608  0.02550698  1
  O  O1352  1  0.11680024  0.83407502  0.02400400  1
  O  O1353  1  0.06017890  0.83441828  0.02401630  1
  O  O1354  1  0.17128664  0.87590960  -0.08411876  1
  O  O1355  1  0.12941980  0.89682518  -0.08364923  1
  O  O1356  1  0.12982504  0.85515767  -0.08504131  1
  O  O1357  1  0.08849580  0.83422606  -0.08558828  1
  O  O1358  1  0.04603644  0.89669050  -0.08357576  1
  O  O1359  1  0.04652850  0.85502525  -0.08514930  1
  Si  Si1360  1  0.03265122  0.87576150  0.10698538  1
  Si  Si1361  1  0.14325785  0.87606890  0.10700137  1
  Si  Si1362  1  0.11652916  0.83418318  0.10550472  1
  Si  Si1363  1  0.06046142  0.83431234  0.10551371  1
  Si  Si1364  1  0.03265124  0.87576151  -0.05600000  1
  Si  Si1365  1  0.14325782  0.87606891  -0.05599387  1
  Si  Si1366  1  0.11652914  0.83418319  -0.05748867  1
  Si  Si1367  1  0.06046140  0.83431234  -0.05748849  1
  O  O1368  1  0.00462103  0.87590625  0.13509402  1
  O  O1369  1  0.29602595  0.89676217  0.13614533  1
  O  O1370  1  0.29655448  0.85509423  0.13457486  1
  O  O1371  1  0.25515738  0.83427674  0.13360913  1
  O  O1372  1  0.21277140  0.89661709  0.13603145  1
  O  O1373  1  0.21311559  0.85494753  0.13463976  1
  O  O1374  1  0.19958754  0.87562065  0.02548745  1
  O  O1375  1  0.30964403  0.87613729  0.02550596  1
  O  O1376  1  0.28347625  0.83404881  0.02400297  1
  O  O1377  1  0.22684527  0.83438269  0.02401486  1
  O  O1378  1  0.00462101  0.87590624  -0.08409834  1
  O  O1379  1  0.29602597  0.89676219  -0.08366016  1
  O  O1380  1  0.29655445  0.85509423  -0.08506552  1
  O  O1381  1  0.25515735  0.83427673  -0.08558656  1
  O  O1382  1  0.21277139  0.89661710  -0.08355665  1
  O  O1383  1  0.21311561  0.85494754  -0.08514092  1
  Si  Si1384  1  0.19931364  0.87571907  0.10698345  1
  Si  Si1385  1  0.30992215  0.87603281  0.10700179  1
  Si  Si1386  1  0.28318961  0.83415530  0.10550777  1
  Si  Si1387  1  0.22712628  0.83427535  0.10550437  1
  Si  Si1388  1  0.19931363  0.87571907  -0.05600087  1
  Si  Si1389  1  0.30992219  0.87603282  -0.05599687  1
  Si  Si1390  1  0.28318963  0.83415530  -0.05749362  1
  Si  Si1391  1  0.22712630  0.83427536  -0.05748161  1
  O  O1392  1  0.17017842  0.95924158  0.13808858  1
  O  O1393  1  0.12829689  0.98016065  0.13910993  1
  O  O1394  1  0.12872197  0.93849348  0.13749907  1
  O  O1395  1  0.08740523  0.91754756  0.13659448  1
  O  O1396  1  0.04496644  0.98002270  0.13900813  1
  O  O1397  1  0.04544693  0.93835909  0.13763739  1
  O  O1398  1  0.03184883  0.95898379  0.02846446  1
  O  O1399  1  0.14187978  0.95951863  0.02848345  1
  O  O1400  1  0.11570437  0.91739016  0.02697911  1
  O  O1401  1  0.05909336  0.91775572  0.02699220  1
  O  O1402  1  0.17017845  0.95924157  -0.08114125  1
  O  O1403  1  0.12829692  0.98016065  -0.08066859  1
  O  O1404  1  0.12872197  0.93849350  -0.08203352  1
  O  O1405  1  0.08740525  0.91754755  -0.08262484  1
  O  O1406  1  0.04496642  0.98002270  -0.08057662  1
  O  O1407  1  0.04544695  0.93835910  -0.08218142  1
  Si  Si1408  1  0.03156840  0.95909506  0.10996347  1
  Si  Si1409  1  0.14214893  0.95941024  0.10997216  1
  Si  Si1410  1  0.11543615  0.91751193  0.10847799  1
  Si  Si1411  1  0.05937281  0.91764383  0.10849183  1
  Si  Si1412  1  0.03156843  0.95909506  -0.05302653  1
  Si  Si1413  1  0.14214891  0.95941025  -0.05301261  1
  Si  Si1414  1  0.11543613  0.91751193  -0.05451076  1
  Si  Si1415  1  0.05937280  0.91764383  -0.05451522  1
  O  O1416  1  0.00353590  0.95923614  0.13806823  1
  O  O1417  1  0.29494676  0.98009612  0.13912385  1
  O  O1418  1  0.29546034  0.93842684  0.13751988  1
  O  O1419  1  0.25406979  0.91758848  0.13658791  1
  O  O1420  1  0.21166477  0.97994696  0.13899093  1
  O  O1421  1  0.21202630  0.93827906  0.13761717  1
  O  O1422  1  0.19847608  0.95893530  0.02846251  1
  O  O1423  1  0.30856445  0.95947236  0.02848181  1
  O  O1424  1  0.28238255  0.91736086  0.02697797  1
  O  O1425  1  0.22576483  0.91771838  0.02699070  1
  O  O1426  1  0.00353586  0.95923613  -0.08112127  1
  O  O1427  1  0.29494677  0.98009613  -0.08068711  1
  O  O1428  1  0.29546031  0.93842685  -0.08205909  1
  O  O1429  1  0.25406978  0.91758847  -0.08261536  1
  O  O1430  1  0.21166475  0.97994697  -0.08056486  1
  O  O1431  1  0.21202632  0.93827907  -0.08216694  1
  Si  Si1432  1  0.19820803  0.95904503  0.10996191  1
  Si  Si1433  1  0.30883684  0.95936473  0.10997331  1
  Si  Si1434  1  0.28210348  0.91747970  0.10848101  1
  Si  Si1435  1  0.22603656  0.91760456  0.10848255  1
  Si  Si1436  1  0.19820802  0.95904503  -0.05302832  1
  Si  Si1437  1  0.30883688  0.95936473  -0.05301701  1
  Si  Si1438  1  0.28210350  0.91747970  -0.05451598  1
  Si  Si1439  1  0.22603658  0.91760457  -0.05450857  1
  O  O1440  1  0.50572491  0.79258523  0.13214615  1
  O  O1441  1  0.46384391  0.81349389  0.13315902  1
  O  O1442  1  0.46427210  0.77182799  0.13154650  1
  O  O1443  1  0.42292294  0.75093511  0.13063559  1
  O  O1444  1  0.38046446  0.81335492  0.13307616  1
  O  O1445  1  0.38091676  0.77168734  0.13168228  1
  O  O1446  1  0.36733293  0.79232914  0.02251337  1
  O  O1447  1  0.47743058  0.79285449  0.02253202  1
  O  O1448  1  0.45122040  0.75074061  0.02102821  1
  O  O1449  1  0.39460915  0.75111208  0.02104152  1
  O  O1450  1  0.50572493  0.79258522  -0.08710111  1
  O  O1451  1  0.46384392  0.81349388  -0.08662070  1
  O  O1452  1  0.46427208  0.77182802  -0.08798389  1
  O  O1453  1  0.42292295  0.75093510  -0.08856511  1
  O  O1454  1  0.38046444  0.81335492  -0.08654777  1
  O  O1455  1  0.38091678  0.77168735  -0.08812970  1
  Si  Si1456  1  0.36705599  0.79243356  0.10401577  1
  Si  Si1457  1  0.47769714  0.79274542  0.10402047  1
  Si  Si1458  1  0.45095574  0.75086099  0.10252598  1
  Si  Si1459  1  0.39488867  0.75099392  0.10253700  1
  Si  Si1460  1  0.36705601  0.79243356  -0.05898149  1
  Si  Si1461  1  0.47769711  0.79274543  -0.05896380  1
  Si  Si1462  1  0.45095571  0.75086099  -0.06046066  1
  Si  Si1463  1  0.39488865  0.75099393  -0.06046223  1
  O  O1464  1  0.33902433  0.79259173  0.13212596  1
  O  O1465  1  0.63042473  0.81342944  0.13317615  1
  O  O1466  1  0.63096004  0.77176293  0.13156199  1
  O  O1467  1  0.58959284  0.75089897  0.13062796  1
  O  O1468  1  0.54721481  0.81327940  0.13305594  1
  O  O1469  1  0.54756003  0.77160876  0.13166550  1
  O  O1470  1  0.53402230  0.79227895  0.02251136  1
  O  O1471  1  0.64405335  0.79281838  0.02253075  1
  O  O1472  1  0.61790695  0.75068557  0.02102615  1
  O  O1473  1  0.56128275  0.75104802  0.02103906  1
  O  O1474  1  0.33902429  0.79259172  -0.08708044  1
  O  O1475  1  0.63042474  0.81342947  -0.08664244  1
  O  O1476  1  0.63096002  0.77176293  -0.08800403  1
  O  O1477  1  0.58959282  0.75089895  -0.08856008  1
  O  O1478  1  0.54721481  0.81327941  -0.08653296  1
  O  O1479  1  0.54756005  0.77160877  -0.08811856  1
  Si  Si1480  1  0.53375351  0.79238107  0.10401364  1
  Si  Si1481  1  0.64432669  0.79270566  0.10402122  1
  Si  Si1482  1  0.61762691  0.75080539  0.10252760  1
  Si  Si1483  1  0.56156013  0.75092967  0.10252715  1
  Si  Si1484  1  0.53375350  0.79238106  -0.05898288  1
  Si  Si1485  1  0.64432673  0.79270566  -0.05896740  1
  Si  Si1486  1  0.61762693  0.75080539  -0.06046615  1
  Si  Si1487  1  0.56156014  0.75092968  -0.06045679  1
  O  O1488  1  0.50461982  0.87590962  0.13511467  1
  O  O1489  1  0.46275298  0.89682517  0.13613891  1
  O  O1490  1  0.46315825  0.85515765  0.13455518  1
  O  O1491  1  0.42182898  0.83422607  0.13360725  1
  O  O1492  1  0.37936967  0.89669050  0.13605584  1
  O  O1493  1  0.37986170  0.85502524  0.13465371  1
  O  O1494  1  0.36626866  0.87565512  0.02548890  1
  O  O1495  1  0.47631564  0.87616608  0.02550698  1
  O  O1496  1  0.45013345  0.83407502  0.02400400  1
  O  O1497  1  0.39351211  0.83441828  0.02401630  1
  O  O1498  1  0.50461985  0.87590960  -0.08411876  1
  O  O1499  1  0.46275301  0.89682518  -0.08364923  1
  O  O1500  1  0.46315825  0.85515767  -0.08504131  1
  O  O1501  1  0.42182901  0.83422606  -0.08558828  1
  O  O1502  1  0.37936964  0.89669050  -0.08357576  1
  O  O1503  1  0.37986171  0.85502525  -0.08514930  1
  Si  Si1504  1  0.36598443  0.87576150  0.10698538  1
  Si  Si1505  1  0.47659106  0.87606890  0.10700137  1
  Si  Si1506  1  0.44986237  0.83418318  0.10550472  1
  Si  Si1507  1  0.39379462  0.83431234  0.10551371  1
  Si  Si1508  1  0.36598445  0.87576151  -0.05600000  1
  Si  Si1509  1  0.47659102  0.87606891  -0.05599387  1
  Si  Si1510  1  0.44986235  0.83418319  -0.05748867  1
  Si  Si1511  1  0.39379461  0.83431234  -0.05748849  1
  O  O1512  1  0.33795424  0.87590625  0.13509402  1
  O  O1513  1  0.62935916  0.89676217  0.13614533  1
  O  O1514  1  0.62988769  0.85509423  0.13457486  1
  O  O1515  1  0.58849058  0.83427674  0.13360913  1
  O  O1516  1  0.54610461  0.89661709  0.13603145  1
  O  O1517  1  0.54644880  0.85494753  0.13463976  1
  O  O1518  1  0.53292075  0.87562065  0.02548745  1
  O  O1519  1  0.64297724  0.87613729  0.02550596  1
  O  O1520  1  0.61680946  0.83404881  0.02400297  1
  O  O1521  1  0.56017848  0.83438269  0.02401486  1
  O  O1522  1  0.33795421  0.87590624  -0.08409834  1
  O  O1523  1  0.62935917  0.89676219  -0.08366016  1
  O  O1524  1  0.62988766  0.85509423  -0.08506552  1
  O  O1525  1  0.58849056  0.83427673  -0.08558656  1
  O  O1526  1  0.54610460  0.89661710  -0.08355665  1
  O  O1527  1  0.54644881  0.85494754  -0.08514092  1
  Si  Si1528  1  0.53264684  0.87571907  0.10698345  1
  Si  Si1529  1  0.64325536  0.87603281  0.10700179  1
  Si  Si1530  1  0.61652282  0.83415530  0.10550777  1
  Si  Si1531  1  0.56045949  0.83427535  0.10550437  1
  Si  Si1532  1  0.53264683  0.87571907  -0.05600087  1
  Si  Si1533  1  0.64325539  0.87603282  -0.05599687  1
  Si  Si1534  1  0.61652283  0.83415530  -0.05749362  1
  Si  Si1535  1  0.56045950  0.83427536  -0.05748161  1
  O  O1536  1  0.50351162  0.95924158  0.13808858  1
  O  O1537  1  0.46163010  0.98016065  0.13910993  1
  O  O1538  1  0.46205518  0.93849348  0.13749907  1
  O  O1539  1  0.42073844  0.91754756  0.13659448  1
  O  O1540  1  0.37829964  0.98002270  0.13900813  1
  O  O1541  1  0.37878014  0.93835909  0.13763739  1
  O  O1542  1  0.36518203  0.95898379  0.02846446  1
  O  O1543  1  0.47521299  0.95951863  0.02848345  1
  O  O1544  1  0.44903757  0.91739016  0.02697911  1
  O  O1545  1  0.39242657  0.91775572  0.02699220  1
  O  O1546  1  0.50351166  0.95924157  -0.08114125  1
  O  O1547  1  0.46163012  0.98016065  -0.08066859  1
  O  O1548  1  0.46205517  0.93849350  -0.08203352  1
  O  O1549  1  0.42073846  0.91754755  -0.08262484  1
  O  O1550  1  0.37829963  0.98002270  -0.08057662  1
  O  O1551  1  0.37878016  0.93835910  -0.08218142  1
  Si  Si1552  1  0.36490161  0.95909506  0.10996347  1
  Si  Si1553  1  0.47548214  0.95941024  0.10997216  1
  Si  Si1554  1  0.44876936  0.91751193  0.10847799  1
  Si  Si1555  1  0.39270602  0.91764383  0.10849183  1
  Si  Si1556  1  0.36490164  0.95909506  -0.05302653  1
  Si  Si1557  1  0.47548211  0.95941025  -0.05301261  1
  Si  Si1558  1  0.44876934  0.91751193  -0.05451076  1
  Si  Si1559  1  0.39270601  0.91764383  -0.05451522  1
  O  O1560  1  0.33686910  0.95923614  0.13806823  1
  O  O1561  1  0.62827996  0.98009612  0.13912385  1
  O  O1562  1  0.62879355  0.93842684  0.13751988  1
  O  O1563  1  0.58740300  0.91758848  0.13658791  1
  O  O1564  1  0.54499798  0.97994696  0.13899093  1
  O  O1565  1  0.54535951  0.93827906  0.13761717  1
  O  O1566  1  0.53180928  0.95893530  0.02846251  1
  O  O1567  1  0.64189766  0.95947236  0.02848181  1
  O  O1568  1  0.61571575  0.91736086  0.02697797  1
  O  O1569  1  0.55909804  0.91771838  0.02699070  1
  O  O1570  1  0.33686906  0.95923613  -0.08112127  1
  O  O1571  1  0.62827998  0.98009613  -0.08068711  1
  O  O1572  1  0.62879352  0.93842685  -0.08205909  1
  O  O1573  1  0.58740298  0.91758847  -0.08261536  1
  O  O1574  1  0.54499796  0.97994697  -0.08056486  1
  O  O1575  1  0.54535952  0.93827907  -0.08216694  1
  Si  Si1576  1  0.53154124  0.95904503  0.10996191  1
  Si  Si1577  1  0.64217005  0.95936473  0.10997331  1
  Si  Si1578  1  0.61543668  0.91747970  0.10848101  1
  Si  Si1579  1  0.55936977  0.91760456  0.10848255  1
  Si  Si1580  1  0.53154123  0.95904503  -0.05302832  1
  Si  Si1581  1  0.64217009  0.95936473  -0.05301701  1
  Si  Si1582  1  0.61543671  0.91747970  -0.05451598  1
  Si  Si1583  1  0.55936978  0.91760457  -0.05450857  1
  O  O1584  1  0.83905812  0.79258523  0.13214615  1
  O  O1585  1  0.79717711  0.81349389  0.13315902  1
  O  O1586  1  0.79760530  0.77182799  0.13154650  1
  O  O1587  1  0.75625614  0.75093511  0.13063559  1
  O  O1588  1  0.71379766  0.81335492  0.13307616  1
  O  O1589  1  0.71424997  0.77168734  0.13168228  1
  O  O1590  1  0.70066613  0.79232914  0.02251337  1
  O  O1591  1  0.81076378  0.79285449  0.02253202  1
  O  O1592  1  0.78455361  0.75074061  0.02102821  1
  O  O1593  1  0.72794236  0.75111208  0.02104152  1
  O  O1594  1  0.83905814  0.79258522  -0.08710111  1
  O  O1595  1  0.79717713  0.81349388  -0.08662070  1
  O  O1596  1  0.79760529  0.77182802  -0.08798389  1
  O  O1597  1  0.75625616  0.75093510  -0.08856511  1
  O  O1598  1  0.71379764  0.81335492  -0.08654777  1
  O  O1599  1  0.71424998  0.77168735  -0.08812970  1
  Si  Si1600  1  0.70038919  0.79243356  0.10401577  1
  Si  Si1601  1  0.81103035  0.79274542  0.10402047  1
  Si  Si1602  1  0.78428895  0.75086099  0.10252598  1
  Si  Si1603  1  0.72822188  0.75099392  0.10253700  1
  Si  Si1604  1  0.70038921  0.79243356  -0.05898149  1
  Si  Si1605  1  0.81103031  0.79274543  -0.05896380  1
  Si  Si1606  1  0.78428891  0.75086099  -0.06046066  1
  Si  Si1607  1  0.72822186  0.75099393  -0.06046223  1
  O  O1608  1  0.67235753  0.79259173  0.13212596  1
  O  O1609  1  0.96375794  0.81342944  0.13317615  1
  O  O1610  1  0.96429325  0.77176293  0.13156199  1
  O  O1611  1  0.92292605  0.75089897  0.13062796  1
  O  O1612  1  0.88054802  0.81327940  0.13305594  1
  O  O1613  1  0.88089324  0.77160876  0.13166550  1
  O  O1614  1  0.86735551  0.79227895  0.02251136  1
  O  O1615  1  0.97738656  0.79281838  0.02253075  1
  O  O1616  1  0.95124016  0.75068557  0.02102615  1
  O  O1617  1  0.89461595  0.75104802  0.02103906  1
  O  O1618  1  0.67235750  0.79259172  -0.08708044  1
  O  O1619  1  0.96375795  0.81342947  -0.08664244  1
  O  O1620  1  0.96429323  0.77176293  -0.08800403  1
  O  O1621  1  0.92292603  0.75089895  -0.08856008  1
  O  O1622  1  0.88054801  0.81327941  -0.08653296  1
  O  O1623  1  0.88089326  0.77160877  -0.08811856  1
  Si  Si1624  1  0.86708672  0.79238107  0.10401364  1
  Si  Si1625  1  0.97765990  0.79270566  0.10402122  1
  Si  Si1626  1  0.95096011  0.75080539  0.10252760  1
  Si  Si1627  1  0.89489334  0.75092967  0.10252715  1
  Si  Si1628  1  0.86708670  0.79238106  -0.05898288  1
  Si  Si1629  1  0.97765993  0.79270566  -0.05896740  1
  Si  Si1630  1  0.95096013  0.75080539  -0.06046615  1
  Si  Si1631  1  0.89489335  0.75092968  -0.06045679  1
  O  O1632  1  0.83795303  0.87590962  0.13511467  1
  O  O1633  1  0.79608619  0.89682517  0.13613891  1
  O  O1634  1  0.79649146  0.85515765  0.13455518  1
  O  O1635  1  0.75516219  0.83422607  0.13360725  1
  O  O1636  1  0.71270287  0.89669050  0.13605584  1
  O  O1637  1  0.71319490  0.85502524  0.13465371  1
  O  O1638  1  0.69960187  0.87565512  0.02548890  1
  O  O1639  1  0.80964885  0.87616608  0.02550698  1
  O  O1640  1  0.78346666  0.83407502  0.02400400  1
  O  O1641  1  0.72684531  0.83441828  0.02401630  1
  O  O1642  1  0.83795305  0.87590960  -0.08411876  1
  O  O1643  1  0.79608622  0.89682518  -0.08364923  1
  O  O1644  1  0.79649145  0.85515767  -0.08504131  1
  O  O1645  1  0.75516222  0.83422606  -0.08558828  1
  O  O1646  1  0.71270285  0.89669050  -0.08357576  1
  O  O1647  1  0.71319492  0.85502525  -0.08514930  1
  Si  Si1648  1  0.69931764  0.87576150  0.10698538  1
  Si  Si1649  1  0.80992427  0.87606890  0.10700137  1
  Si  Si1650  1  0.78319558  0.83418318  0.10550472  1
  Si  Si1651  1  0.72712783  0.83431234  0.10551371  1
  Si  Si1652  1  0.69931765  0.87576151  -0.05600000  1
  Si  Si1653  1  0.80992423  0.87606891  -0.05599387  1
  Si  Si1654  1  0.78319556  0.83418319  -0.05748867  1
  Si  Si1655  1  0.72712781  0.83431234  -0.05748849  1
  O  O1656  1  0.67128745  0.87590625  0.13509402  1
  O  O1657  1  0.96269237  0.89676217  0.13614533  1
  O  O1658  1  0.96322089  0.85509423  0.13457486  1
  O  O1659  1  0.92182379  0.83427674  0.13360913  1
  O  O1660  1  0.87943781  0.89661709  0.13603145  1
  O  O1661  1  0.87978201  0.85494753  0.13463976  1
  O  O1662  1  0.86625395  0.87562065  0.02548745  1
  O  O1663  1  0.97631045  0.87613729  0.02550596  1
  O  O1664  1  0.95014266  0.83404881  0.02400297  1
  O  O1665  1  0.89351169  0.83438269  0.02401486  1
  O  O1666  1  0.67128742  0.87590624  -0.08409834  1
  O  O1667  1  0.96269238  0.89676219  -0.08366016  1
  O  O1668  1  0.96322087  0.85509423  -0.08506552  1
  O  O1669  1  0.92182377  0.83427673  -0.08558656  1
  O  O1670  1  0.87943780  0.89661710  -0.08355665  1
  O  O1671  1  0.87978202  0.85494754  -0.08514092  1
  Si  Si1672  1  0.86598005  0.87571907  0.10698345  1
  Si  Si1673  1  0.97658856  0.87603281  0.10700179  1
  Si  Si1674  1  0.94985602  0.83415530  0.10550777  1
  Si  Si1675  1  0.89379270  0.83427535  0.10550437  1
  Si  Si1676  1  0.86598004  0.87571907  -0.05600087  1
  Si  Si1677  1  0.97658860  0.87603282  -0.05599687  1
  Si  Si1678  1  0.94985604  0.83415530  -0.05749362  1
  Si  Si1679  1  0.89379271  0.83427536  -0.05748161  1
  O  O1680  1  0.83684483  0.95924158  0.13808858  1
  O  O1681  1  0.79496331  0.98016065  0.13910993  1
  O  O1682  1  0.79538838  0.93849348  0.13749907  1
  O  O1683  1  0.75407165  0.91754756  0.13659448  1
  O  O1684  1  0.71163285  0.98002270  0.13900813  1
  O  O1685  1  0.71211335  0.93835909  0.13763739  1
  O  O1686  1  0.69851524  0.95898379  0.02846446  1
  O  O1687  1  0.80854619  0.95951863  0.02848345  1
  O  O1688  1  0.78237078  0.91739016  0.02697911  1
  O  O1689  1  0.72575978  0.91775572  0.02699220  1
  O  O1690  1  0.83684486  0.95924157  -0.08114125  1
  O  O1691  1  0.79496333  0.98016065  -0.08066859  1
  O  O1692  1  0.79538838  0.93849350  -0.08203352  1
  O  O1693  1  0.75407166  0.91754755  -0.08262484  1
  O  O1694  1  0.71163284  0.98002270  -0.08057662  1
  O  O1695  1  0.71211336  0.93835910  -0.08218142  1
  Si  Si1696  1  0.69823481  0.95909506  0.10996347  1
  Si  Si1697  1  0.80881534  0.95941024  0.10997216  1
  Si  Si1698  1  0.78210257  0.91751193  0.10847799  1
  Si  Si1699  1  0.72603923  0.91764383  0.10849183  1
  Si  Si1700  1  0.69823484  0.95909506  -0.05302653  1
  Si  Si1701  1  0.80881532  0.95941025  -0.05301261  1
  Si  Si1702  1  0.78210255  0.91751193  -0.05451076  1
  Si  Si1703  1  0.72603921  0.91764383  -0.05451522  1
  O  O1704  1  0.67020231  0.95923614  0.13806823  1
  O  O1705  1  0.96161317  0.98009612  0.13912385  1
  O  O1706  1  0.96212676  0.93842684  0.13751988  1
  O  O1707  1  0.92073620  0.91758848  0.13658791  1
  O  O1708  1  0.87833118  0.97994696  0.13899093  1
  O  O1709  1  0.87869271  0.93827906  0.13761717  1
  O  O1710  1  0.86514249  0.95893530  0.02846251  1
  O  O1711  1  0.97523087  0.95947236  0.02848181  1
  O  O1712  1  0.94904896  0.91736086  0.02697797  1
  O  O1713  1  0.89243125  0.91771838  0.02699070  1
  O  O1714  1  0.67020227  0.95923613  -0.08112127  1
  O  O1715  1  0.96161318  0.98009613  -0.08068711  1
  O  O1716  1  0.96212673  0.93842685  -0.08205909  1
  O  O1717  1  0.92073619  0.91758847  -0.08261536  1
  O  O1718  1  0.87833116  0.97994697  -0.08056486  1
  O  O1719  1  0.87869273  0.93827907  -0.08216694  1
  Si  Si1720  1  0.86487445  0.95904503  0.10996191  1
  Si  Si1721  1  0.97550326  0.95936473  0.10997331  1
  Si  Si1722  1  0.94876989  0.91747970  0.10848101  1
  Si  Si1723  1  0.89270298  0.91760456  0.10848255  1
  Si  Si1724  1  0.86487444  0.95904503  -0.05302832  1
  Si  Si1725  1  0.97550329  0.95936473  -0.05301701  1
  Si  Si1726  1  0.94876992  0.91747970  -0.05451598  1
  Si  Si1727  1  0.89270299  0.91760457  -0.05450857  1
