# Supplementary material for: Density Functional Theory for Molecular and Periodic Systems in TURBOMOLE: Theory, Implementation, and Applications
Source: J Phys Chem A. 2025 Sep 23;129(39):9062–83. doi: 10.1021/acs.jpca.5c02937 (PMC12498508; doi:10.1021/acs.jpca.5c02937)
Supplement: Supplementary file 1 [file jp5c02937_si_001.zip › SI/Structures_for_Benchmark_Calculations/MOF-5_424_atoms.cif]

# generated using pymatgen
data_Zn4H12C24O13
_symmetry_space_group_name_H-M   'P 1'
_cell_length_a   25.83200001
_cell_length_b   25.83200001
_cell_length_c   25.83200001
_cell_angle_alpha   90.00000000
_cell_angle_beta   90.00000000
_cell_angle_gamma   90.00000000
_symmetry_Int_Tables_number   1
_chemical_formula_structural   Zn4H12C24O13
_chemical_formula_sum   'Zn32 H96 C192 O104'
_cell_volume   17237.49275180
_cell_formula_units_Z   8
loop_
 _symmetry_equiv_pos_site_id
 _symmetry_equiv_pos_as_xyz
  1  'x, y, z'
loop_
 _atom_site_type_symbol
 _atom_site_label
 _atom_site_symmetry_multiplicity
 _atom_site_fract_x
 _atom_site_fract_y
 _atom_site_fract_z
 _atom_site_occupancy
  Zn  Zn0  1  0.29339998  0.20659999  0.20659999  1
  Zn  Zn1  1  0.70659995  0.79339994  0.20659999  1
  Zn  Zn2  1  0.70659995  0.20659999  0.79339994  1
  Zn  Zn3  1  0.29339998  0.79339994  0.79339994  1
  Zn  Zn4  1  0.20659999  0.29339998  0.20659999  1
  Zn  Zn5  1  0.20659999  0.70659995  0.79339994  1
  Zn  Zn6  1  0.79339994  0.70659995  0.20659999  1
  Zn  Zn7  1  0.79339994  0.29339998  0.79339994  1
  Zn  Zn8  1  0.20659999  0.20659999  0.29339998  1
  Zn  Zn9  1  0.79339994  0.20659999  0.70659995  1
  Zn  Zn10  1  0.20659999  0.79339994  0.70659995  1
  Zn  Zn11  1  0.79339994  0.79339994  0.29339998  1
  Zn  Zn12  1  0.20659999  0.29339998  0.79339994  1
  Zn  Zn13  1  0.79339994  0.70659995  0.79339994  1
  Zn  Zn14  1  0.20659999  0.70659995  0.20659999  1
  Zn  Zn15  1  0.79339994  0.29339998  0.20659999  1
  Zn  Zn16  1  0.29339998  0.20659999  0.79339994  1
  Zn  Zn17  1  0.70659995  0.20659999  0.20659999  1
  Zn  Zn18  1  0.70659995  0.79339994  0.79339994  1
  Zn  Zn19  1  0.29339998  0.79339994  0.20659999  1
  Zn  Zn20  1  0.20659999  0.20659999  0.70659995  1
  Zn  Zn21  1  0.20659999  0.79339994  0.29339998  1
  Zn  Zn22  1  0.79339994  0.20659999  0.29339998  1
  Zn  Zn23  1  0.79339994  0.79339994  0.70659995  1
  Zn  Zn24  1  0.29339998  0.70659995  0.70659995  1
  Zn  Zn25  1  0.70659995  0.29339998  0.70659995  1
  Zn  Zn26  1  0.70659995  0.70659995  0.29339998  1
  Zn  Zn27  1  0.29339998  0.29339998  0.29339998  1
  Zn  Zn28  1  0.29339998  0.70659995  0.29339998  1
  Zn  Zn29  1  0.70659995  0.70659995  0.70659995  1
  Zn  Zn30  1  0.70659995  0.29339998  0.29339998  1
  Zn  Zn31  1  0.29339998  0.29339998  0.70659995  1
  O  O32  1  0.24999998  0.24999998  0.24999998  1
  O  O33  1  0.74999995  0.74999995  0.24999998  1
  O  O34  1  0.74999995  0.24999998  0.74999995  1
  O  O35  1  0.24999998  0.74999995  0.74999995  1
  O  O36  1  0.24999998  0.24999998  0.74999995  1
  O  O37  1  0.74999995  0.74999995  0.74999995  1
  O  O38  1  0.24999998  0.74999995  0.24999998  1
  O  O39  1  0.74999995  0.24999998  0.24999998  1
  O  O40  1  0.28189998  0.21809998  0.13399999  1
  O  O41  1  0.71809995  0.78189994  0.13399999  1
  O  O42  1  0.71809995  0.21809998  0.86599994  1
  O  O43  1  0.28189998  0.78189994  0.86599994  1
  O  O44  1  0.13399999  0.28189998  0.21809998  1
  O  O45  1  0.13399999  0.71809995  0.78189994  1
  O  O46  1  0.86599994  0.71809995  0.21809998  1
  O  O47  1  0.86599994  0.28189998  0.78189994  1
  O  O48  1  0.21809998  0.13399999  0.28189998  1
  O  O49  1  0.78189994  0.13399999  0.71809995  1
  O  O50  1  0.21809998  0.86599994  0.71809995  1
  O  O51  1  0.78189994  0.86599994  0.28189998  1
  O  O52  1  0.21809998  0.28189998  0.86599994  1
  O  O53  1  0.78189994  0.71809995  0.86599994  1
  O  O54  1  0.21809998  0.71809995  0.13399999  1
  O  O55  1  0.78189994  0.28189998  0.13399999  1
  O  O56  1  0.28189998  0.13399999  0.78189994  1
  O  O57  1  0.71809995  0.13399999  0.21809998  1
  O  O58  1  0.71809995  0.86599994  0.78189994  1
  O  O59  1  0.28189998  0.86599994  0.21809998  1
  O  O60  1  0.13399999  0.21809998  0.71809995  1
  O  O61  1  0.13399999  0.78189994  0.28189998  1
  O  O62  1  0.86599994  0.21809998  0.28189998  1
  O  O63  1  0.86599994  0.78189994  0.71809995  1
  O  O64  1  0.71809995  0.78189994  0.86599994  1
  O  O65  1  0.28189998  0.21809998  0.86599994  1
  O  O66  1  0.28189998  0.78189994  0.13399999  1
  O  O67  1  0.71809995  0.21809998  0.13399999  1
  O  O68  1  0.86599994  0.71809995  0.78189994  1
  O  O69  1  0.86599994  0.28189998  0.21809998  1
  O  O70  1  0.13399999  0.28189998  0.78189994  1
  O  O71  1  0.13399999  0.71809995  0.21809998  1
  O  O72  1  0.78189994  0.86599994  0.71809995  1
  O  O73  1  0.21809998  0.86599994  0.28189998  1
  O  O74  1  0.78189994  0.13399999  0.28189998  1
  O  O75  1  0.21809998  0.13399999  0.71809995  1
  O  O76  1  0.78189994  0.71809995  0.13399999  1
  O  O77  1  0.21809998  0.28189998  0.13399999  1
  O  O78  1  0.78189994  0.28189998  0.86599994  1
  O  O79  1  0.21809998  0.71809995  0.86599994  1
  O  O80  1  0.71809995  0.86599994  0.21809998  1
  O  O81  1  0.28189998  0.86599994  0.78189994  1
  O  O82  1  0.28189998  0.13399999  0.21809998  1
  O  O83  1  0.71809995  0.13399999  0.78189994  1
  O  O84  1  0.86599994  0.78189994  0.28189998  1
  O  O85  1  0.86599994  0.21809998  0.71809995  1
  O  O86  1  0.13399999  0.78189994  0.71809995  1
  O  O87  1  0.13399999  0.21809998  0.28189998  1
  O  O88  1  0.28189998  0.71809995  0.63399995  1
  O  O89  1  0.71809995  0.28189998  0.63399995  1
  O  O90  1  0.71809995  0.71809995  0.36599997  1
  O  O91  1  0.28189998  0.28189998  0.36599997  1
  O  O92  1  0.21809998  0.63399995  0.78189994  1
  O  O93  1  0.78189994  0.63399995  0.21809998  1
  O  O94  1  0.21809998  0.36599997  0.21809998  1
  O  O95  1  0.78189994  0.36599997  0.78189994  1
  O  O96  1  0.21809998  0.78189994  0.36599997  1
  O  O97  1  0.78189994  0.21809998  0.36599997  1
  O  O98  1  0.21809998  0.21809998  0.63399995  1
  O  O99  1  0.78189994  0.78189994  0.63399995  1
  O  O100  1  0.28189998  0.63399995  0.28189998  1
  O  O101  1  0.71809995  0.63399995  0.71809995  1
  O  O102  1  0.71809995  0.36599997  0.28189998  1
  O  O103  1  0.28189998  0.36599997  0.71809995  1
  O  O104  1  0.71809995  0.28189998  0.36599997  1
  O  O105  1  0.28189998  0.71809995  0.36599997  1
  O  O106  1  0.28189998  0.28189998  0.63399995  1
  O  O107  1  0.71809995  0.71809995  0.63399995  1
  O  O108  1  0.78189994  0.36599997  0.21809998  1
  O  O109  1  0.21809998  0.36599997  0.78189994  1
  O  O110  1  0.78189994  0.63399995  0.78189994  1
  O  O111  1  0.21809998  0.63399995  0.21809998  1
  O  O112  1  0.78189994  0.21809998  0.63399995  1
  O  O113  1  0.21809998  0.78189994  0.63399995  1
  O  O114  1  0.78189994  0.78189994  0.36599997  1
  O  O115  1  0.21809998  0.21809998  0.36599997  1
  O  O116  1  0.71809995  0.36599997  0.71809995  1
  O  O117  1  0.28189998  0.36599997  0.28189998  1
  O  O118  1  0.28189998  0.63399995  0.71809995  1
  O  O119  1  0.71809995  0.63399995  0.28189998  1
  O  O120  1  0.63399995  0.28189998  0.71809995  1
  O  O121  1  0.63399995  0.71809995  0.28189998  1
  O  O122  1  0.36599997  0.71809995  0.71809995  1
  O  O123  1  0.36599997  0.28189998  0.28189998  1
  O  O124  1  0.63399995  0.21809998  0.21809998  1
  O  O125  1  0.63399995  0.78189994  0.78189994  1
  O  O126  1  0.36599997  0.21809998  0.78189994  1
  O  O127  1  0.36599997  0.78189994  0.21809998  1
  O  O128  1  0.36599997  0.71809995  0.28189998  1
  O  O129  1  0.36599997  0.28189998  0.71809995  1
  O  O130  1  0.63399995  0.28189998  0.28189998  1
  O  O131  1  0.63399995  0.71809995  0.71809995  1
  O  O132  1  0.36599997  0.78189994  0.78189994  1
  O  O133  1  0.36599997  0.21809998  0.21809998  1
  O  O134  1  0.63399995  0.78189994  0.21809998  1
  O  O135  1  0.63399995  0.21809998  0.78189994  1
  C  C136  1  0.24999998  0.24999998  0.11129999  1
  C  C137  1  0.74999995  0.74999995  0.11129999  1
  C  C138  1  0.74999995  0.24999998  0.88869994  1
  C  C139  1  0.24999998  0.74999995  0.88869994  1
  C  C140  1  0.11129999  0.24999998  0.24999998  1
  C  C141  1  0.11129999  0.74999995  0.74999995  1
  C  C142  1  0.88869994  0.74999995  0.24999998  1
  C  C143  1  0.88869994  0.24999998  0.74999995  1
  C  C144  1  0.24999998  0.11129999  0.24999998  1
  C  C145  1  0.74999995  0.11129999  0.74999995  1
  C  C146  1  0.24999998  0.88869994  0.74999995  1
  C  C147  1  0.74999995  0.88869994  0.24999998  1
  C  C148  1  0.24999998  0.24999998  0.88869994  1
  C  C149  1  0.74999995  0.74999995  0.88869994  1
  C  C150  1  0.24999998  0.74999995  0.11129999  1
  C  C151  1  0.74999995  0.24999998  0.11129999  1
  C  C152  1  0.24999998  0.11129999  0.74999995  1
  C  C153  1  0.74999995  0.11129999  0.24999998  1
  C  C154  1  0.74999995  0.88869994  0.74999995  1
  C  C155  1  0.24999998  0.88869994  0.24999998  1
  C  C156  1  0.11129999  0.24999998  0.74999995  1
  C  C157  1  0.11129999  0.74999995  0.24999998  1
  C  C158  1  0.88869994  0.24999998  0.24999998  1
  C  C159  1  0.88869994  0.74999995  0.74999995  1
  C  C160  1  0.24999998  0.74999995  0.61129996  1
  C  C161  1  0.74999995  0.24999998  0.61129996  1
  C  C162  1  0.74999995  0.74999995  0.38869997  1
  C  C163  1  0.24999998  0.24999998  0.38869997  1
  C  C164  1  0.24999998  0.61129996  0.74999995  1
  C  C165  1  0.74999995  0.61129996  0.24999998  1
  C  C166  1  0.24999998  0.38869997  0.24999998  1
  C  C167  1  0.74999995  0.38869997  0.74999995  1
  C  C168  1  0.24999998  0.74999995  0.38869997  1
  C  C169  1  0.74999995  0.24999998  0.38869997  1
  C  C170  1  0.24999998  0.24999998  0.61129996  1
  C  C171  1  0.74999995  0.74999995  0.61129996  1
  C  C172  1  0.24999998  0.61129996  0.24999998  1
  C  C173  1  0.74999995  0.61129996  0.74999995  1
  C  C174  1  0.74999995  0.38869997  0.24999998  1
  C  C175  1  0.24999998  0.38869997  0.74999995  1
  C  C176  1  0.61129996  0.24999998  0.74999995  1
  C  C177  1  0.61129996  0.74999995  0.24999998  1
  C  C178  1  0.38869997  0.74999995  0.74999995  1
  C  C179  1  0.38869997  0.24999998  0.24999998  1
  C  C180  1  0.61129996  0.24999998  0.24999998  1
  C  C181  1  0.61129996  0.74999995  0.74999995  1
  C  C182  1  0.38869997  0.24999998  0.74999995  1
  C  C183  1  0.38869997  0.74999995  0.24999998  1
  C  C184  1  0.24999998  0.24999998  0.05380000  1
  C  C185  1  0.74999995  0.74999995  0.05380000  1
  C  C186  1  0.74999995  0.24999998  0.94619993  1
  C  C187  1  0.24999998  0.74999995  0.94619993  1
  C  C188  1  0.05380000  0.24999998  0.24999998  1
  C  C189  1  0.05380000  0.74999995  0.74999995  1
  C  C190  1  0.94619993  0.74999995  0.24999998  1
  C  C191  1  0.94619993  0.24999998  0.74999995  1
  C  C192  1  0.24999998  0.05380000  0.24999998  1
  C  C193  1  0.74999995  0.05380000  0.74999995  1
  C  C194  1  0.24999998  0.94619993  0.74999995  1
  C  C195  1  0.74999995  0.94619993  0.24999998  1
  C  C196  1  0.24999998  0.24999998  0.94619993  1
  C  C197  1  0.74999995  0.74999995  0.94619993  1
  C  C198  1  0.24999998  0.74999995  0.05380000  1
  C  C199  1  0.74999995  0.24999998  0.05380000  1
  C  C200  1  0.24999998  0.05380000  0.74999995  1
  C  C201  1  0.74999995  0.05380000  0.24999998  1
  C  C202  1  0.74999995  0.94619993  0.74999995  1
  C  C203  1  0.24999998  0.94619993  0.24999998  1
  C  C204  1  0.05380000  0.24999998  0.74999995  1
  C  C205  1  0.05380000  0.74999995  0.24999998  1
  C  C206  1  0.94619993  0.24999998  0.24999998  1
  C  C207  1  0.94619993  0.74999995  0.74999995  1
  C  C208  1  0.24999998  0.74999995  0.55379996  1
  C  C209  1  0.74999995  0.24999998  0.55379996  1
  C  C210  1  0.74999995  0.74999995  0.44619997  1
  C  C211  1  0.24999998  0.24999998  0.44619997  1
  C  C212  1  0.24999998  0.55379996  0.74999995  1
  C  C213  1  0.74999995  0.55379996  0.24999998  1
  C  C214  1  0.24999998  0.44619997  0.24999998  1
  C  C215  1  0.74999995  0.44619997  0.74999995  1
  C  C216  1  0.24999998  0.74999995  0.44619997  1
  C  C217  1  0.74999995  0.24999998  0.44619997  1
  C  C218  1  0.24999998  0.24999998  0.55379996  1
  C  C219  1  0.74999995  0.74999995  0.55379996  1
  C  C220  1  0.24999998  0.55379996  0.24999998  1
  C  C221  1  0.74999995  0.55379996  0.74999995  1
  C  C222  1  0.74999995  0.44619997  0.24999998  1
  C  C223  1  0.24999998  0.44619997  0.74999995  1
  C  C224  1  0.55379996  0.24999998  0.74999995  1
  C  C225  1  0.55379996  0.74999995  0.24999998  1
  C  C226  1  0.44619997  0.74999995  0.74999995  1
  C  C227  1  0.44619997  0.24999998  0.24999998  1
  C  C228  1  0.55379996  0.24999998  0.24999998  1
  C  C229  1  0.55379996  0.74999995  0.74999995  1
  C  C230  1  0.44619997  0.24999998  0.74999995  1
  C  C231  1  0.44619997  0.74999995  0.24999998  1
  C  C232  1  0.28289998  0.21709998  0.02690000  1
  C  C233  1  0.71709995  0.78289994  0.02690000  1
  C  C234  1  0.71709995  0.21709998  0.97309993  1
  C  C235  1  0.28289998  0.78289994  0.97309993  1
  C  C236  1  0.02690000  0.28289998  0.21709998  1
  C  C237  1  0.02690000  0.71709995  0.78289994  1
  C  C238  1  0.97309993  0.71709995  0.21709998  1
  C  C239  1  0.97309993  0.28289998  0.78289994  1
  C  C240  1  0.21709998  0.02690000  0.28289998  1
  C  C241  1  0.78289994  0.02690000  0.71709995  1
  C  C242  1  0.21709998  0.97309993  0.71709995  1
  C  C243  1  0.78289994  0.97309993  0.28289998  1
  C  C244  1  0.21709998  0.28289998  0.97309993  1
  C  C245  1  0.78289994  0.71709995  0.97309993  1
  C  C246  1  0.21709998  0.71709995  0.02690000  1
  C  C247  1  0.78289994  0.28289998  0.02690000  1
  C  C248  1  0.28289998  0.02690000  0.78289994  1
  C  C249  1  0.71709995  0.02690000  0.21709998  1
  C  C250  1  0.71709995  0.97309993  0.78289994  1
  C  C251  1  0.28289998  0.97309993  0.21709998  1
  C  C252  1  0.02690000  0.21709998  0.71709995  1
  C  C253  1  0.02690000  0.78289994  0.28289998  1
  C  C254  1  0.97309993  0.21709998  0.28289998  1
  C  C255  1  0.97309993  0.78289994  0.71709995  1
  C  C256  1  0.71709995  0.78289994  0.97309993  1
  C  C257  1  0.28289998  0.21709998  0.97309993  1
  C  C258  1  0.28289998  0.78289994  0.02690000  1
  C  C259  1  0.71709995  0.21709998  0.02690000  1
  C  C260  1  0.97309993  0.71709995  0.78289994  1
  C  C261  1  0.97309993  0.28289998  0.21709998  1
  C  C262  1  0.02690000  0.28289998  0.78289994  1
  C  C263  1  0.02690000  0.71709995  0.21709998  1
  C  C264  1  0.78289994  0.97309993  0.71709995  1
  C  C265  1  0.21709998  0.97309993  0.28289998  1
  C  C266  1  0.78289994  0.02690000  0.28289998  1
  C  C267  1  0.21709998  0.02690000  0.71709995  1
  C  C268  1  0.78289994  0.71709995  0.02690000  1
  C  C269  1  0.21709998  0.28289998  0.02690000  1
  C  C270  1  0.78289994  0.28289998  0.97309993  1
  C  C271  1  0.21709998  0.71709995  0.97309993  1
  C  C272  1  0.71709995  0.97309993  0.21709998  1
  C  C273  1  0.28289998  0.97309993  0.78289994  1
  C  C274  1  0.28289998  0.02690000  0.21709998  1
  C  C275  1  0.71709995  0.02690000  0.78289994  1
  C  C276  1  0.97309993  0.78289994  0.28289998  1
  C  C277  1  0.97309993  0.21709998  0.71709995  1
  C  C278  1  0.02690000  0.78289994  0.71709995  1
  C  C279  1  0.02690000  0.21709998  0.28289998  1
  C  C280  1  0.28289998  0.71709995  0.52689996  1
  C  C281  1  0.71709995  0.28289998  0.52689996  1
  C  C282  1  0.71709995  0.71709995  0.47309997  1
  C  C283  1  0.28289998  0.28289998  0.47309997  1
  C  C284  1  0.21709998  0.52689996  0.78289994  1
  C  C285  1  0.78289994  0.52689996  0.21709998  1
  C  C286  1  0.21709998  0.47309997  0.21709998  1
  C  C287  1  0.78289994  0.47309997  0.78289994  1
  C  C288  1  0.21709998  0.78289994  0.47309997  1
  C  C289  1  0.78289994  0.21709998  0.47309997  1
  C  C290  1  0.21709998  0.21709998  0.52689996  1
  C  C291  1  0.78289994  0.78289994  0.52689996  1
  C  C292  1  0.28289998  0.52689996  0.28289998  1
  C  C293  1  0.71709995  0.52689996  0.71709995  1
  C  C294  1  0.71709995  0.47309997  0.28289998  1
  C  C295  1  0.28289998  0.47309997  0.71709995  1
  C  C296  1  0.71709995  0.28289998  0.47309997  1
  C  C297  1  0.28289998  0.71709995  0.47309997  1
  C  C298  1  0.28289998  0.28289998  0.52689996  1
  C  C299  1  0.71709995  0.71709995  0.52689996  1
  C  C300  1  0.78289994  0.47309997  0.21709998  1
  C  C301  1  0.21709998  0.47309997  0.78289994  1
  C  C302  1  0.78289994  0.52689996  0.78289994  1
  C  C303  1  0.21709998  0.52689996  0.21709998  1
  C  C304  1  0.78289994  0.21709998  0.52689996  1
  C  C305  1  0.21709998  0.78289994  0.52689996  1
  C  C306  1  0.78289994  0.78289994  0.47309997  1
  C  C307  1  0.21709998  0.21709998  0.47309997  1
  C  C308  1  0.71709995  0.47309997  0.71709995  1
  C  C309  1  0.28289998  0.47309997  0.28289998  1
  C  C310  1  0.28289998  0.52689996  0.71709995  1
  C  C311  1  0.71709995  0.52689996  0.28289998  1
  C  C312  1  0.52689996  0.28289998  0.71709995  1
  C  C313  1  0.52689996  0.71709995  0.28289998  1
  C  C314  1  0.47309997  0.71709995  0.71709995  1
  C  C315  1  0.47309997  0.28289998  0.28289998  1
  C  C316  1  0.52689996  0.21709998  0.21709998  1
  C  C317  1  0.52689996  0.78289994  0.78289994  1
  C  C318  1  0.47309997  0.21709998  0.78289994  1
  C  C319  1  0.47309997  0.78289994  0.21709998  1
  C  C320  1  0.47309997  0.71709995  0.28289998  1
  C  C321  1  0.47309997  0.28289998  0.71709995  1
  C  C322  1  0.52689996  0.28289998  0.28289998  1
  C  C323  1  0.52689996  0.71709995  0.71709995  1
  C  C324  1  0.47309997  0.78289994  0.78289994  1
  C  C325  1  0.47309997  0.21709998  0.21709998  1
  C  C326  1  0.52689996  0.78289994  0.21709998  1
  C  C327  1  0.52689996  0.21709998  0.78289994  1
  H  H328  1  0.30489998  0.19509999  0.04480000  1
  H  H329  1  0.69509995  0.80489994  0.04480000  1
  H  H330  1  0.69509995  0.19509999  0.95519993  1
  H  H331  1  0.30489998  0.80489994  0.95519993  1
  H  H332  1  0.04480000  0.30489998  0.19509999  1
  H  H333  1  0.04480000  0.69509995  0.80489994  1
  H  H334  1  0.95519993  0.69509995  0.19509999  1
  H  H335  1  0.95519993  0.30489998  0.80489994  1
  H  H336  1  0.19509999  0.04480000  0.30489998  1
  H  H337  1  0.80489994  0.04480000  0.69509995  1
  H  H338  1  0.19509999  0.95519993  0.69509995  1
  H  H339  1  0.80489994  0.95519993  0.30489998  1
  H  H340  1  0.19509999  0.30489998  0.95519993  1
  H  H341  1  0.80489994  0.69509995  0.95519993  1
  H  H342  1  0.19509999  0.69509995  0.04480000  1
  H  H343  1  0.80489994  0.30489998  0.04480000  1
  H  H344  1  0.30489998  0.04480000  0.80489994  1
  H  H345  1  0.69509995  0.04480000  0.19509999  1
  H  H346  1  0.69509995  0.95519993  0.80489994  1
  H  H347  1  0.30489998  0.95519993  0.19509999  1
  H  H348  1  0.04480000  0.19509999  0.69509995  1
  H  H349  1  0.04480000  0.80489994  0.30489998  1
  H  H350  1  0.95519993  0.19509999  0.30489998  1
  H  H351  1  0.95519993  0.80489994  0.69509995  1
  H  H352  1  0.69509995  0.80489994  0.95519993  1
  H  H353  1  0.30489998  0.19509999  0.95519993  1
  H  H354  1  0.30489998  0.80489994  0.04480000  1
  H  H355  1  0.69509995  0.19509999  0.04480000  1
  H  H356  1  0.95519993  0.69509995  0.80489994  1
  H  H357  1  0.95519993  0.30489998  0.19509999  1
  H  H358  1  0.04480000  0.30489998  0.80489994  1
  H  H359  1  0.04480000  0.69509995  0.19509999  1
  H  H360  1  0.80489994  0.95519993  0.69509995  1
  H  H361  1  0.19509999  0.95519993  0.30489998  1
  H  H362  1  0.80489994  0.04480000  0.30489998  1
  H  H363  1  0.19509999  0.04480000  0.69509995  1
  H  H364  1  0.80489994  0.69509995  0.04480000  1
  H  H365  1  0.19509999  0.30489998  0.04480000  1
  H  H366  1  0.80489994  0.30489998  0.95519993  1
  H  H367  1  0.19509999  0.69509995  0.95519993  1
  H  H368  1  0.69509995  0.95519993  0.19509999  1
  H  H369  1  0.30489998  0.95519993  0.80489994  1
  H  H370  1  0.30489998  0.04480000  0.19509999  1
  H  H371  1  0.69509995  0.04480000  0.80489994  1
  H  H372  1  0.95519993  0.80489994  0.30489998  1
  H  H373  1  0.95519993  0.19509999  0.69509995  1
  H  H374  1  0.04480000  0.80489994  0.69509995  1
  H  H375  1  0.04480000  0.19509999  0.30489998  1
  H  H376  1  0.30489998  0.69509995  0.54479996  1
  H  H377  1  0.69509995  0.30489998  0.54479996  1
  H  H378  1  0.69509995  0.69509995  0.45519997  1
  H  H379  1  0.30489998  0.30489998  0.45519997  1
  H  H380  1  0.19509999  0.54479996  0.80489994  1
  H  H381  1  0.80489994  0.54479996  0.19509999  1
  H  H382  1  0.19509999  0.45519997  0.19509999  1
  H  H383  1  0.80489994  0.45519997  0.80489994  1
  H  H384  1  0.19509999  0.80489994  0.45519997  1
  H  H385  1  0.80489994  0.19509999  0.45519997  1
  H  H386  1  0.19509999  0.19509999  0.54479996  1
  H  H387  1  0.80489994  0.80489994  0.54479996  1
  H  H388  1  0.30489998  0.54479996  0.30489998  1
  H  H389  1  0.69509995  0.54479996  0.69509995  1
  H  H390  1  0.69509995  0.45519997  0.30489998  1
  H  H391  1  0.30489998  0.45519997  0.69509995  1
  H  H392  1  0.69509995  0.30489998  0.45519997  1
  H  H393  1  0.30489998  0.69509995  0.45519997  1
  H  H394  1  0.30489998  0.30489998  0.54479996  1
  H  H395  1  0.69509995  0.69509995  0.54479996  1
  H  H396  1  0.80489994  0.45519997  0.19509999  1
  H  H397  1  0.19509999  0.45519997  0.80489994  1
  H  H398  1  0.80489994  0.54479996  0.80489994  1
  H  H399  1  0.19509999  0.54479996  0.19509999  1
  H  H400  1  0.80489994  0.19509999  0.54479996  1
  H  H401  1  0.19509999  0.80489994  0.54479996  1
  H  H402  1  0.80489994  0.80489994  0.45519997  1
  H  H403  1  0.19509999  0.19509999  0.45519997  1
  H  H404  1  0.69509995  0.45519997  0.69509995  1
  H  H405  1  0.30489998  0.45519997  0.30489998  1
  H  H406  1  0.30489998  0.54479996  0.69509995  1
  H  H407  1  0.69509995  0.54479996  0.30489998  1
  H  H408  1  0.54479996  0.30489998  0.69509995  1
  H  H409  1  0.54479996  0.69509995  0.30489998  1
  H  H410  1  0.45519997  0.69509995  0.69509995  1
  H  H411  1  0.45519997  0.30489998  0.30489998  1
  H  H412  1  0.54479996  0.19509999  0.19509999  1
  H  H413  1  0.54479996  0.80489994  0.80489994  1
  H  H414  1  0.45519997  0.19509999  0.80489994  1
  H  H415  1  0.45519997  0.80489994  0.19509999  1
  H  H416  1  0.45519997  0.69509995  0.30489998  1
  H  H417  1  0.45519997  0.30489998  0.69509995  1
  H  H418  1  0.54479996  0.30489998  0.30489998  1
  H  H419  1  0.54479996  0.69509995  0.69509995  1
  H  H420  1  0.45519997  0.80489994  0.80489994  1
  H  H421  1  0.45519997  0.19509999  0.19509999  1
  H  H422  1  0.54479996  0.80489994  0.19509999  1
  H  H423  1  0.54479996  0.19509999  0.80489994  1
