# Supplementary material for: Density Functional Theory for Molecular and Periodic Systems in TURBOMOLE: Theory, Implementation, and Applications
Source: J Phys Chem A. 2025 Sep 23;129(39):9062–83. doi: 10.1021/acs.jpca.5c02937 (PMC12498508; doi:10.1021/acs.jpca.5c02937)
Supplement: Supplementary file 1 [file jp5c02937_si_001.zip › SI/Structures_for_Benchmark_Calculations/MIL-53_2736_atoms.cif]

# generated using pymatgen
data_AlH5C8O5
_symmetry_space_group_name_H-M   'P 1'
_cell_length_a   26.49200001
_cell_length_b   50.67900002
_cell_length_c   37.77600002
_cell_angle_alpha   90.00000000
_cell_angle_beta   90.00000000
_cell_angle_gamma   90.00000000
_symmetry_Int_Tables_number   1
_chemical_formula_structural   AlH5C8O5
_chemical_formula_sum   'Al144 H720 C1152 O720'
_cell_volume   50717.60693532
_cell_formula_units_Z   144
loop_
 _symmetry_equiv_pos_site_id
 _symmetry_equiv_pos_as_xyz
  1  'x, y, z'
loop_
 _atom_site_type_symbol
 _atom_site_label
 _atom_site_symmetry_multiplicity
 _atom_site_fract_x
 _atom_site_fract_y
 _atom_site_fract_z
 _atom_site_occupancy
  O  O0  1  0.04307323  0.05514310  0.28067354  1
  O  O1  1  0.04307323  0.05514310  0.61400685  1
  O  O2  1  0.04307323  0.05514310  0.94734016  1
  O  O3  1  0.04307323  0.38847641  0.28067354  1
  O  O4  1  0.04307323  0.38847641  0.61400685  1
  O  O5  1  0.04307323  0.38847641  0.94734016  1
  O  O6  1  0.04307323  0.72180972  0.28067354  1
  O  O7  1  0.04307323  0.72180972  0.61400685  1
  O  O8  1  0.04307323  0.72180972  0.94734016  1
  O  O9  1  0.29307321  0.05514310  0.28067354  1
  O  O10  1  0.29307321  0.05514310  0.61400685  1
  O  O11  1  0.29307321  0.05514310  0.94734016  1
  O  O12  1  0.29307321  0.38847641  0.28067354  1
  O  O13  1  0.29307321  0.38847641  0.61400685  1
  O  O14  1  0.29307321  0.38847641  0.94734016  1
  O  O15  1  0.29307321  0.72180972  0.28067354  1
  O  O16  1  0.29307321  0.72180972  0.61400685  1
  O  O17  1  0.29307321  0.72180972  0.94734016  1
  O  O18  1  0.54307319  0.05514310  0.28067354  1
  O  O19  1  0.54307319  0.05514310  0.61400685  1
  O  O20  1  0.54307319  0.05514310  0.94734016  1
  O  O21  1  0.54307319  0.38847641  0.28067354  1
  O  O22  1  0.54307319  0.38847641  0.61400685  1
  O  O23  1  0.54307319  0.38847641  0.94734016  1
  O  O24  1  0.54307319  0.72180972  0.28067354  1
  O  O25  1  0.54307319  0.72180972  0.61400685  1
  O  O26  1  0.54307319  0.72180972  0.94734016  1
  O  O27  1  0.79307318  0.05514310  0.28067354  1
  O  O28  1  0.79307318  0.05514310  0.61400685  1
  O  O29  1  0.79307318  0.05514310  0.94734016  1
  O  O30  1  0.79307318  0.38847641  0.28067354  1
  O  O31  1  0.79307318  0.38847641  0.61400685  1
  O  O32  1  0.79307318  0.38847641  0.94734016  1
  O  O33  1  0.79307318  0.72180972  0.28067354  1
  O  O34  1  0.79307318  0.72180972  0.61400685  1
  O  O35  1  0.79307318  0.72180972  0.94734016  1
  C  C36  1  0.20372060  0.01113457  0.32260335  1
  C  C37  1  0.20372060  0.01113457  0.65593666  1
  C  C38  1  0.20372060  0.01113457  0.98926997  1
  C  C39  1  0.20372060  0.34446787  0.32260335  1
  C  C40  1  0.20372060  0.34446787  0.65593666  1
  C  C41  1  0.20372060  0.34446787  0.98926997  1
  C  C42  1  0.20372060  0.67780118  0.32260335  1
  C  C43  1  0.20372060  0.67780118  0.65593666  1
  C  C44  1  0.20372060  0.67780118  0.98926997  1
  C  C45  1  0.45372058  0.01113457  0.32260335  1
  C  C46  1  0.45372058  0.01113457  0.65593666  1
  C  C47  1  0.45372058  0.01113457  0.98926997  1
  C  C48  1  0.45372058  0.34446787  0.32260335  1
  C  C49  1  0.45372058  0.34446787  0.65593666  1
  C  C50  1  0.45372058  0.34446787  0.98926997  1
  C  C51  1  0.45372058  0.67780118  0.32260335  1
  C  C52  1  0.45372058  0.67780118  0.65593666  1
  C  C53  1  0.45372058  0.67780118  0.98926997  1
  C  C54  1  0.70372056  0.01113457  0.32260335  1
  C  C55  1  0.70372056  0.01113457  0.65593666  1
  C  C56  1  0.70372056  0.01113457  0.98926997  1
  C  C57  1  0.70372056  0.34446787  0.32260335  1
  C  C58  1  0.70372056  0.34446787  0.65593666  1
  C  C59  1  0.70372056  0.34446787  0.98926997  1
  C  C60  1  0.70372056  0.67780118  0.32260335  1
  C  C61  1  0.70372056  0.67780118  0.65593666  1
  C  C62  1  0.70372056  0.67780118  0.98926997  1
  C  C63  1  0.95372054  0.01113457  0.32260335  1
  C  C64  1  0.95372054  0.01113457  0.65593666  1
  C  C65  1  0.95372054  0.01113457  0.98926997  1
  C  C66  1  0.95372054  0.34446787  0.32260335  1
  C  C67  1  0.95372054  0.34446787  0.65593666  1
  C  C68  1  0.95372054  0.34446787  0.98926997  1
  C  C69  1  0.95372054  0.67780118  0.32260335  1
  C  C70  1  0.95372054  0.67780118  0.65593666  1
  C  C71  1  0.95372054  0.67780118  0.98926997  1
  H  H72  1  0.04380884  0.18722215  0.14690497  1
  H  H73  1  0.04380884  0.18722215  0.48023828  1
  H  H74  1  0.04380884  0.18722215  0.81357158  1
  H  H75  1  0.04380884  0.52055546  0.14690497  1
  H  H76  1  0.04380884  0.52055546  0.48023828  1
  H  H77  1  0.04380884  0.52055546  0.81357158  1
  H  H78  1  0.04380884  0.85388877  0.14690497  1
  H  H79  1  0.04380884  0.85388877  0.48023828  1
  H  H80  1  0.04380884  0.85388877  0.81357158  1
  H  H81  1  0.29380883  0.18722215  0.14690497  1
  H  H82  1  0.29380883  0.18722215  0.48023828  1
  H  H83  1  0.29380883  0.18722215  0.81357158  1
  H  H84  1  0.29380883  0.52055546  0.14690497  1
  H  H85  1  0.29380883  0.52055546  0.48023828  1
  H  H86  1  0.29380883  0.52055546  0.81357158  1
  H  H87  1  0.29380883  0.85388877  0.14690497  1
  H  H88  1  0.29380883  0.85388877  0.48023828  1
  H  H89  1  0.29380883  0.85388877  0.81357158  1
  H  H90  1  0.54380881  0.18722215  0.14690497  1
  H  H91  1  0.54380881  0.18722215  0.48023828  1
  H  H92  1  0.54380881  0.18722215  0.81357158  1
  H  H93  1  0.54380881  0.52055546  0.14690497  1
  H  H94  1  0.54380881  0.52055546  0.48023828  1
  H  H95  1  0.54380881  0.52055546  0.81357158  1
  H  H96  1  0.54380881  0.85388877  0.14690497  1
  H  H97  1  0.54380881  0.85388877  0.48023828  1
  H  H98  1  0.54380881  0.85388877  0.81357158  1
  H  H99  1  0.79380879  0.18722215  0.14690497  1
  H  H100  1  0.79380879  0.18722215  0.48023828  1
  H  H101  1  0.79380879  0.18722215  0.81357158  1
  H  H102  1  0.79380879  0.52055546  0.14690497  1
  H  H103  1  0.79380879  0.52055546  0.48023828  1
  H  H104  1  0.79380879  0.52055546  0.81357158  1
  H  H105  1  0.79380879  0.85388877  0.14690497  1
  H  H106  1  0.79380879  0.85388877  0.48023828  1
  H  H107  1  0.79380879  0.85388877  0.81357158  1
  O  O108  1  0.20704282  0.10948591  0.28405410  1
  O  O109  1  0.20704282  0.10948591  0.61738740  1
  O  O110  1  0.20704282  0.10948591  0.95072071  1
  O  O111  1  0.20704282  0.44281922  0.28405410  1
  O  O112  1  0.20704282  0.44281922  0.61738740  1
  O  O113  1  0.20704282  0.44281922  0.95072071  1
  O  O114  1  0.20704282  0.77615253  0.28405410  1
  O  O115  1  0.20704282  0.77615253  0.61738740  1
  O  O116  1  0.20704282  0.77615253  0.95072071  1
  O  O117  1  0.45704280  0.10948591  0.28405410  1
  O  O118  1  0.45704280  0.10948591  0.61738740  1
  O  O119  1  0.45704280  0.10948591  0.95072071  1
  O  O120  1  0.45704280  0.44281922  0.28405410  1
  O  O121  1  0.45704280  0.44281922  0.61738740  1
  O  O122  1  0.45704280  0.44281922  0.95072071  1
  O  O123  1  0.45704280  0.77615253  0.28405410  1
  O  O124  1  0.45704280  0.77615253  0.61738740  1
  O  O125  1  0.45704280  0.77615253  0.95072071  1
  O  O126  1  0.70704278  0.10948591  0.28405410  1
  O  O127  1  0.70704278  0.10948591  0.61738740  1
  O  O128  1  0.70704278  0.10948591  0.95072071  1
  O  O129  1  0.70704278  0.44281922  0.28405410  1
  O  O130  1  0.70704278  0.44281922  0.61738740  1
  O  O131  1  0.70704278  0.44281922  0.95072071  1
  O  O132  1  0.70704278  0.77615253  0.28405410  1
  O  O133  1  0.70704278  0.77615253  0.61738740  1
  O  O134  1  0.70704278  0.77615253  0.95072071  1
  O  O135  1  0.95704277  0.10948591  0.28405410  1
  O  O136  1  0.95704277  0.10948591  0.61738740  1
  O  O137  1  0.95704277  0.10948591  0.95072071  1
  O  O138  1  0.95704277  0.44281922  0.28405410  1
  O  O139  1  0.95704277  0.44281922  0.61738740  1
  O  O140  1  0.95704277  0.44281922  0.95072071  1
  O  O141  1  0.95704277  0.77615253  0.28405410  1
  O  O142  1  0.95704277  0.77615253  0.61738740  1
  O  O143  1  0.95704277  0.77615253  0.95072071  1
  C  C144  1  0.04615751  0.15506072  0.32354020  1
  C  C145  1  0.04615751  0.15506072  0.65687351  1
  C  C146  1  0.04615751  0.15506072  0.99020682  1
  C  C147  1  0.04615751  0.48839403  0.32354020  1
  C  C148  1  0.04615751  0.48839403  0.65687351  1
  C  C149  1  0.04615751  0.48839403  0.99020682  1
  C  C150  1  0.04615751  0.82172734  0.32354020  1
  C  C151  1  0.04615751  0.82172734  0.65687351  1
  C  C152  1  0.04615751  0.82172734  0.99020682  1
  C  C153  1  0.29615749  0.15506072  0.32354020  1
  C  C154  1  0.29615749  0.15506072  0.65687351  1
  C  C155  1  0.29615749  0.15506072  0.99020682  1
  C  C156  1  0.29615749  0.48839403  0.32354020  1
  C  C157  1  0.29615749  0.48839403  0.65687351  1
  C  C158  1  0.29615749  0.48839403  0.99020682  1
  C  C159  1  0.29615749  0.82172734  0.32354020  1
  C  C160  1  0.29615749  0.82172734  0.65687351  1
  C  C161  1  0.29615749  0.82172734  0.99020682  1
  C  C162  1  0.54615748  0.15506072  0.32354020  1
  C  C163  1  0.54615748  0.15506072  0.65687351  1
  C  C164  1  0.54615748  0.15506072  0.99020682  1
  C  C165  1  0.54615748  0.48839403  0.32354020  1
  C  C166  1  0.54615748  0.48839403  0.65687351  1
  C  C167  1  0.54615748  0.48839403  0.99020682  1
  C  C168  1  0.54615748  0.82172734  0.32354020  1
  C  C169  1  0.54615748  0.82172734  0.65687351  1
  C  C170  1  0.54615748  0.82172734  0.99020682  1
  C  C171  1  0.79615746  0.15506072  0.32354020  1
  C  C172  1  0.79615746  0.15506072  0.65687351  1
  C  C173  1  0.79615746  0.15506072  0.99020682  1
  C  C174  1  0.79615746  0.48839403  0.32354020  1
  C  C175  1  0.79615746  0.48839403  0.65687351  1
  C  C176  1  0.79615746  0.48839403  0.99020682  1
  C  C177  1  0.79615746  0.82172734  0.32354020  1
  C  C178  1  0.79615746  0.82172734  0.65687351  1
  C  C179  1  0.79615746  0.82172734  0.99020682  1
  H  H180  1  0.20625755  0.31217829  0.14851468  1
  H  H181  1  0.20625755  0.31217829  0.48184799  1
  H  H182  1  0.20625755  0.31217829  0.81518129  1
  H  H183  1  0.20625755  0.64551160  0.14851468  1
  H  H184  1  0.20625755  0.64551160  0.48184799  1
  H  H185  1  0.20625755  0.64551160  0.81518129  1
  H  H186  1  0.20625755  0.97884490  0.14851468  1
  H  H187  1  0.20625755  0.97884490  0.48184799  1
  H  H188  1  0.20625755  0.97884490  0.81518129  1
  H  H189  1  0.45625753  0.31217829  0.14851468  1
  H  H190  1  0.45625753  0.31217829  0.48184799  1
  H  H191  1  0.45625753  0.31217829  0.81518129  1
  H  H192  1  0.45625753  0.64551160  0.14851468  1
  H  H193  1  0.45625753  0.64551160  0.48184799  1
  H  H194  1  0.45625753  0.64551160  0.81518129  1
  H  H195  1  0.45625753  0.97884490  0.14851468  1
  H  H196  1  0.45625753  0.97884490  0.48184799  1
  H  H197  1  0.45625753  0.97884490  0.81518129  1
  H  H198  1  0.70625751  0.31217829  0.14851468  1
  H  H199  1  0.70625751  0.31217829  0.48184799  1
  H  H200  1  0.70625751  0.31217829  0.81518129  1
  H  H201  1  0.70625751  0.64551160  0.14851468  1
  H  H202  1  0.70625751  0.64551160  0.48184799  1
  H  H203  1  0.70625751  0.64551160  0.81518129  1
  H  H204  1  0.70625751  0.97884490  0.14851468  1
  H  H205  1  0.70625751  0.97884490  0.48184799  1
  H  H206  1  0.70625751  0.97884490  0.81518129  1
  H  H207  1  0.95625750  0.31217829  0.14851468  1
  H  H208  1  0.95625750  0.31217829  0.48184799  1
  H  H209  1  0.95625750  0.31217829  0.81518129  1
  H  H210  1  0.95625750  0.64551160  0.14851468  1
  H  H211  1  0.95625750  0.64551160  0.48184799  1
  H  H212  1  0.95625750  0.64551160  0.81518129  1
  H  H213  1  0.95625750  0.97884490  0.14851468  1
  H  H214  1  0.95625750  0.97884490  0.48184799  1
  H  H215  1  0.95625750  0.97884490  0.81518129  1
  O  O216  1  0.16807298  0.22180975  0.11400695  1
  O  O217  1  0.16807298  0.22180975  0.44734026  1
  O  O218  1  0.16807298  0.22180975  0.78067357  1
  O  O219  1  0.16807298  0.55514306  0.11400695  1
  O  O220  1  0.16807298  0.55514306  0.44734026  1
  O  O221  1  0.16807298  0.55514306  0.78067357  1
  O  O222  1  0.16807298  0.88847637  0.11400695  1
  O  O223  1  0.16807298  0.88847637  0.44734026  1
  O  O224  1  0.16807298  0.88847637  0.78067357  1
  O  O225  1  0.41807296  0.22180975  0.11400695  1
  O  O226  1  0.41807296  0.22180975  0.44734026  1
  O  O227  1  0.41807296  0.22180975  0.78067357  1
  O  O228  1  0.41807296  0.55514306  0.11400695  1
  O  O229  1  0.41807296  0.55514306  0.44734026  1
  O  O230  1  0.41807296  0.55514306  0.78067357  1
  O  O231  1  0.41807296  0.88847637  0.11400695  1
  O  O232  1  0.41807296  0.88847637  0.44734026  1
  O  O233  1  0.41807296  0.88847637  0.78067357  1
  O  O234  1  0.66807294  0.22180975  0.11400695  1
  O  O235  1  0.66807294  0.22180975  0.44734026  1
  O  O236  1  0.66807294  0.22180975  0.78067357  1
  O  O237  1  0.66807294  0.55514306  0.11400695  1
  O  O238  1  0.66807294  0.55514306  0.44734026  1
  O  O239  1  0.66807294  0.55514306  0.78067357  1
  O  O240  1  0.66807294  0.88847637  0.11400695  1
  O  O241  1  0.66807294  0.88847637  0.44734026  1
  O  O242  1  0.66807294  0.88847637  0.78067357  1
  O  O243  1  0.91807293  0.22180975  0.11400695  1
  O  O244  1  0.91807293  0.22180975  0.44734026  1
  O  O245  1  0.91807293  0.22180975  0.78067357  1
  O  O246  1  0.91807293  0.55514306  0.11400695  1
  O  O247  1  0.91807293  0.55514306  0.44734026  1
  O  O248  1  0.91807293  0.55514306  0.78067357  1
  O  O249  1  0.91807293  0.88847637  0.11400695  1
  O  O250  1  0.91807293  0.88847637  0.44734026  1
  O  O251  1  0.91807293  0.88847637  0.78067357  1
  C  C252  1  0.07872023  0.17780166  0.15593627  1
  C  C253  1  0.07872023  0.17780166  0.48926958  1
  C  C254  1  0.07872023  0.17780166  0.82260289  1
  C  C255  1  0.07872023  0.51113497  0.15593627  1
  C  C256  1  0.07872023  0.51113497  0.48926958  1
  C  C257  1  0.07872023  0.51113497  0.82260289  1
  C  C258  1  0.07872023  0.84446828  0.15593627  1
  C  C259  1  0.07872023  0.84446828  0.48926958  1
  C  C260  1  0.07872023  0.84446828  0.82260289  1
  C  C261  1  0.32872021  0.17780166  0.15593627  1
  C  C262  1  0.32872021  0.17780166  0.48926958  1
  C  C263  1  0.32872021  0.17780166  0.82260289  1
  C  C264  1  0.32872021  0.51113497  0.15593627  1
  C  C265  1  0.32872021  0.51113497  0.48926958  1
  C  C266  1  0.32872021  0.51113497  0.82260289  1
  C  C267  1  0.32872021  0.84446828  0.15593627  1
  C  C268  1  0.32872021  0.84446828  0.48926958  1
  C  C269  1  0.32872021  0.84446828  0.82260289  1
  C  C270  1  0.57872019  0.17780166  0.15593627  1
  C  C271  1  0.57872019  0.17780166  0.48926958  1
  C  C272  1  0.57872019  0.17780166  0.82260289  1
  C  C273  1  0.57872019  0.51113497  0.15593627  1
  C  C274  1  0.57872019  0.51113497  0.48926958  1
  C  C275  1  0.57872019  0.51113497  0.82260289  1
  C  C276  1  0.57872019  0.84446828  0.15593627  1
  C  C277  1  0.57872019  0.84446828  0.48926958  1
  C  C278  1  0.57872019  0.84446828  0.82260289  1
  C  C279  1  0.82872017  0.17780166  0.15593627  1
  C  C280  1  0.82872017  0.17780166  0.48926958  1
  C  C281  1  0.82872017  0.17780166  0.82260289  1
  C  C282  1  0.82872017  0.51113497  0.15593627  1
  C  C283  1  0.82872017  0.51113497  0.48926958  1
  C  C284  1  0.82872017  0.51113497  0.82260289  1
  C  C285  1  0.82872017  0.84446828  0.15593627  1
  C  C286  1  0.82872017  0.84446828  0.48926958  1
  C  C287  1  0.82872017  0.84446828  0.82260289  1
  H  H288  1  0.16880856  0.02055555  0.31357157  1
  H  H289  1  0.16880856  0.02055555  0.64690488  1
  H  H290  1  0.16880856  0.02055555  0.98023819  1
  H  H291  1  0.16880856  0.35388886  0.31357157  1
  H  H292  1  0.16880856  0.35388886  0.64690488  1
  H  H293  1  0.16880856  0.35388886  0.98023819  1
  H  H294  1  0.16880856  0.68722217  0.31357157  1
  H  H295  1  0.16880856  0.68722217  0.64690488  1
  H  H296  1  0.16880856  0.68722217  0.98023819  1
  H  H297  1  0.41880854  0.02055555  0.31357157  1
  H  H298  1  0.41880854  0.02055555  0.64690488  1
  H  H299  1  0.41880854  0.02055555  0.98023819  1
  H  H300  1  0.41880854  0.35388886  0.31357157  1
  H  H301  1  0.41880854  0.35388886  0.64690488  1
  H  H302  1  0.41880854  0.35388886  0.98023819  1
  H  H303  1  0.41880854  0.68722217  0.31357157  1
  H  H304  1  0.41880854  0.68722217  0.64690488  1
  H  H305  1  0.41880854  0.68722217  0.98023819  1
  H  H306  1  0.66880852  0.02055555  0.31357157  1
  H  H307  1  0.66880852  0.02055555  0.64690488  1
  H  H308  1  0.66880852  0.02055555  0.98023819  1
  H  H309  1  0.66880852  0.35388886  0.31357157  1
  H  H310  1  0.66880852  0.35388886  0.64690488  1
  H  H311  1  0.66880852  0.35388886  0.98023819  1
  H  H312  1  0.66880852  0.68722217  0.31357157  1
  H  H313  1  0.66880852  0.68722217  0.64690488  1
  H  H314  1  0.66880852  0.68722217  0.98023819  1
  H  H315  1  0.91880850  0.02055555  0.31357157  1
  H  H316  1  0.91880850  0.02055555  0.64690488  1
  H  H317  1  0.91880850  0.02055555  0.98023819  1
  H  H318  1  0.91880850  0.35388886  0.31357157  1
  H  H319  1  0.91880850  0.35388886  0.64690488  1
  H  H320  1  0.91880850  0.35388886  0.98023819  1
  H  H321  1  0.91880850  0.68722217  0.31357157  1
  H  H322  1  0.91880850  0.68722217  0.64690488  1
  H  H323  1  0.91880850  0.68722217  0.98023819  1
  O  O324  1  0.08204267  0.27615258  0.11738744  1
  O  O325  1  0.08204267  0.27615258  0.45072075  1
  O  O326  1  0.08204267  0.27615258  0.78405406  1
  O  O327  1  0.08204267  0.60948588  0.11738744  1
  O  O328  1  0.08204267  0.60948588  0.45072075  1
  O  O329  1  0.08204267  0.60948588  0.78405406  1
  O  O330  1  0.08204267  0.94281919  0.11738744  1
  O  O331  1  0.08204267  0.94281919  0.45072075  1
  O  O332  1  0.08204267  0.94281919  0.78405406  1
  O  O333  1  0.33204265  0.27615258  0.11738744  1
  O  O334  1  0.33204265  0.27615258  0.45072075  1
  O  O335  1  0.33204265  0.27615258  0.78405406  1
  O  O336  1  0.33204265  0.60948588  0.11738744  1
  O  O337  1  0.33204265  0.60948588  0.45072075  1
  O  O338  1  0.33204265  0.60948588  0.78405406  1
  O  O339  1  0.33204265  0.94281919  0.11738744  1
  O  O340  1  0.33204265  0.94281919  0.45072075  1
  O  O341  1  0.33204265  0.94281919  0.78405406  1
  O  O342  1  0.58204263  0.27615258  0.11738744  1
  O  O343  1  0.58204263  0.27615258  0.45072075  1
  O  O344  1  0.58204263  0.27615258  0.78405406  1
  O  O345  1  0.58204263  0.60948588  0.11738744  1
  O  O346  1  0.58204263  0.60948588  0.45072075  1
  O  O347  1  0.58204263  0.60948588  0.78405406  1
  O  O348  1  0.58204263  0.94281919  0.11738744  1
  O  O349  1  0.58204263  0.94281919  0.45072075  1
  O  O350  1  0.58204263  0.94281919  0.78405406  1
  O  O351  1  0.83204262  0.27615258  0.11738744  1
  O  O352  1  0.83204262  0.27615258  0.45072075  1
  O  O353  1  0.83204262  0.27615258  0.78405406  1
  O  O354  1  0.83204262  0.60948588  0.11738744  1
  O  O355  1  0.83204262  0.60948588  0.45072075  1
  O  O356  1  0.83204262  0.60948588  0.78405406  1
  O  O357  1  0.83204262  0.94281919  0.11738744  1
  O  O358  1  0.83204262  0.94281919  0.45072075  1
  O  O359  1  0.83204262  0.94281919  0.78405406  1
  C  C360  1  0.17115712  0.32172787  0.15687396  1
  C  C361  1  0.17115712  0.32172787  0.49020727  1
  C  C362  1  0.17115712  0.32172787  0.82354058  1
  C  C363  1  0.17115712  0.65506118  0.15687396  1
  C  C364  1  0.17115712  0.65506118  0.49020727  1
  C  C365  1  0.17115712  0.65506118  0.82354058  1
  C  C366  1  0.17115712  0.98839449  0.15687396  1
  C  C367  1  0.17115712  0.98839449  0.49020727  1
  C  C368  1  0.17115712  0.98839449  0.82354058  1
  C  C369  1  0.42115710  0.32172787  0.15687396  1
  C  C370  1  0.42115710  0.32172787  0.49020727  1
  C  C371  1  0.42115710  0.32172787  0.82354058  1
  C  C372  1  0.42115710  0.65506118  0.15687396  1
  C  C373  1  0.42115710  0.65506118  0.49020727  1
  C  C374  1  0.42115710  0.65506118  0.82354058  1
  C  C375  1  0.42115710  0.98839449  0.15687396  1
  C  C376  1  0.42115710  0.98839449  0.49020727  1
  C  C377  1  0.42115710  0.98839449  0.82354058  1
  C  C378  1  0.67115709  0.32172787  0.15687396  1
  C  C379  1  0.67115709  0.32172787  0.49020727  1
  C  C380  1  0.67115709  0.32172787  0.82354058  1
  C  C381  1  0.67115709  0.65506118  0.15687396  1
  C  C382  1  0.67115709  0.65506118  0.49020727  1
  C  C383  1  0.67115709  0.65506118  0.82354058  1
  C  C384  1  0.67115709  0.98839449  0.15687396  1
  C  C385  1  0.67115709  0.98839449  0.49020727  1
  C  C386  1  0.67115709  0.98839449  0.82354058  1
  C  C387  1  0.92115707  0.32172787  0.15687396  1
  C  C388  1  0.92115707  0.32172787  0.49020727  1
  C  C389  1  0.92115707  0.32172787  0.82354058  1
  C  C390  1  0.92115707  0.65506118  0.15687396  1
  C  C391  1  0.92115707  0.65506118  0.49020727  1
  C  C392  1  0.92115707  0.65506118  0.82354058  1
  C  C393  1  0.92115707  0.98839449  0.15687396  1
  C  C394  1  0.92115707  0.98839449  0.49020727  1
  C  C395  1  0.92115707  0.98839449  0.82354058  1
  H  H396  1  0.08125723  0.14551169  0.31518137  1
  H  H397  1  0.08125723  0.14551169  0.64851468  1
  H  H398  1  0.08125723  0.14551169  0.98184799  1
  H  H399  1  0.08125723  0.47884500  0.31518137  1
  H  H400  1  0.08125723  0.47884500  0.64851468  1
  H  H401  1  0.08125723  0.47884500  0.98184799  1
  H  H402  1  0.08125723  0.81217830  0.31518137  1
  H  H403  1  0.08125723  0.81217830  0.64851468  1
  H  H404  1  0.08125723  0.81217830  0.98184799  1
  H  H405  1  0.33125721  0.14551169  0.31518137  1
  H  H406  1  0.33125721  0.14551169  0.64851468  1
  H  H407  1  0.33125721  0.14551169  0.98184799  1
  H  H408  1  0.33125721  0.47884500  0.31518137  1
  H  H409  1  0.33125721  0.47884500  0.64851468  1
  H  H410  1  0.33125721  0.47884500  0.98184799  1
  H  H411  1  0.33125721  0.81217830  0.31518137  1
  H  H412  1  0.33125721  0.81217830  0.64851468  1
  H  H413  1  0.33125721  0.81217830  0.98184799  1
  H  H414  1  0.58125719  0.14551169  0.31518137  1
  H  H415  1  0.58125719  0.14551169  0.64851468  1
  H  H416  1  0.58125719  0.14551169  0.98184799  1
  H  H417  1  0.58125719  0.47884500  0.31518137  1
  H  H418  1  0.58125719  0.47884500  0.64851468  1
  H  H419  1  0.58125719  0.47884500  0.98184799  1
  H  H420  1  0.58125719  0.81217830  0.31518137  1
  H  H421  1  0.58125719  0.81217830  0.64851468  1
  H  H422  1  0.58125719  0.81217830  0.98184799  1
  H  H423  1  0.83125718  0.14551169  0.31518137  1
  H  H424  1  0.83125718  0.14551169  0.64851468  1
  H  H425  1  0.83125718  0.14551169  0.98184799  1
  H  H426  1  0.83125718  0.47884500  0.31518137  1
  H  H427  1  0.83125718  0.47884500  0.64851468  1
  H  H428  1  0.83125718  0.47884500  0.98184799  1
  H  H429  1  0.83125718  0.81217830  0.31518137  1
  H  H430  1  0.83125718  0.81217830  0.64851468  1
  H  H431  1  0.83125718  0.81217830  0.98184799  1
  O  O432  1  0.04307355  0.27819008  0.05265979  1
  O  O433  1  0.04307355  0.27819008  0.38599310  1
  O  O434  1  0.04307355  0.27819008  0.71932641  1
  O  O435  1  0.04307355  0.61152339  0.05265979  1
  O  O436  1  0.04307355  0.61152339  0.38599310  1
  O  O437  1  0.04307355  0.61152339  0.71932641  1
  O  O438  1  0.04307355  0.94485670  0.05265979  1
  O  O439  1  0.04307355  0.94485670  0.38599310  1
  O  O440  1  0.04307355  0.94485670  0.71932641  1
  O  O441  1  0.29307353  0.27819008  0.05265979  1
  O  O442  1  0.29307353  0.27819008  0.38599310  1
  O  O443  1  0.29307353  0.27819008  0.71932641  1
  O  O444  1  0.29307353  0.61152339  0.05265979  1
  O  O445  1  0.29307353  0.61152339  0.38599310  1
  O  O446  1  0.29307353  0.61152339  0.71932641  1
  O  O447  1  0.29307353  0.94485670  0.05265979  1
  O  O448  1  0.29307353  0.94485670  0.38599310  1
  O  O449  1  0.29307353  0.94485670  0.71932641  1
  O  O450  1  0.54307351  0.27819008  0.05265979  1
  O  O451  1  0.54307351  0.27819008  0.38599310  1
  O  O452  1  0.54307351  0.27819008  0.71932641  1
  O  O453  1  0.54307351  0.61152339  0.05265979  1
  O  O454  1  0.54307351  0.61152339  0.38599310  1
  O  O455  1  0.54307351  0.61152339  0.71932641  1
  O  O456  1  0.54307351  0.94485670  0.05265979  1
  O  O457  1  0.54307351  0.94485670  0.38599310  1
  O  O458  1  0.54307351  0.94485670  0.71932641  1
  O  O459  1  0.79307350  0.27819008  0.05265979  1
  O  O460  1  0.79307350  0.27819008  0.38599310  1
  O  O461  1  0.79307350  0.27819008  0.71932641  1
  O  O462  1  0.79307350  0.61152339  0.05265979  1
  O  O463  1  0.79307350  0.61152339  0.38599310  1
  O  O464  1  0.79307350  0.61152339  0.71932641  1
  O  O465  1  0.79307350  0.94485670  0.05265979  1
  O  O466  1  0.79307350  0.94485670  0.38599310  1
  O  O467  1  0.79307350  0.94485670  0.71932641  1
  C  C468  1  0.20372058  0.32219869  0.01072992  1
  C  C469  1  0.20372058  0.32219869  0.34406322  1
  C  C470  1  0.20372058  0.32219869  0.67739653  1
  C  C471  1  0.20372058  0.65553200  0.01072992  1
  C  C472  1  0.20372058  0.65553200  0.34406322  1
  C  C473  1  0.20372058  0.65553200  0.67739653  1
  C  C474  1  0.20372058  0.98886531  0.01072992  1
  C  C475  1  0.20372058  0.98886531  0.34406322  1
  C  C476  1  0.20372058  0.98886531  0.67739653  1
  C  C477  1  0.45372056  0.32219869  0.01072992  1
  C  C478  1  0.45372056  0.32219869  0.34406322  1
  C  C479  1  0.45372056  0.32219869  0.67739653  1
  C  C480  1  0.45372056  0.65553200  0.01072992  1
  C  C481  1  0.45372056  0.65553200  0.34406322  1
  C  C482  1  0.45372056  0.65553200  0.67739653  1
  C  C483  1  0.45372056  0.98886531  0.01072992  1
  C  C484  1  0.45372056  0.98886531  0.34406322  1
  C  C485  1  0.45372056  0.98886531  0.67739653  1
  C  C486  1  0.70372054  0.32219869  0.01072992  1
  C  C487  1  0.70372054  0.32219869  0.34406322  1
  C  C488  1  0.70372054  0.32219869  0.67739653  1
  C  C489  1  0.70372054  0.65553200  0.01072992  1
  C  C490  1  0.70372054  0.65553200  0.34406322  1
  C  C491  1  0.70372054  0.65553200  0.67739653  1
  C  C492  1  0.70372054  0.98886531  0.01072992  1
  C  C493  1  0.70372054  0.98886531  0.34406322  1
  C  C494  1  0.70372054  0.98886531  0.67739653  1
  C  C495  1  0.95372053  0.32219869  0.01072992  1
  C  C496  1  0.95372053  0.32219869  0.34406322  1
  C  C497  1  0.95372053  0.32219869  0.67739653  1
  C  C498  1  0.95372053  0.65553200  0.01072992  1
  C  C499  1  0.95372053  0.65553200  0.34406322  1
  C  C500  1  0.95372053  0.65553200  0.67739653  1
  C  C501  1  0.95372053  0.98886531  0.01072992  1
  C  C502  1  0.95372053  0.98886531  0.34406322  1
  C  C503  1  0.95372053  0.98886531  0.67739653  1
  H  H504  1  0.04380886  0.14611111  0.18642829  1
  H  H505  1  0.04380886  0.14611111  0.51976160  1
  H  H506  1  0.04380886  0.14611111  0.85309491  1
  H  H507  1  0.04380886  0.47944442  0.18642829  1
  H  H508  1  0.04380886  0.47944442  0.51976160  1
  H  H509  1  0.04380886  0.47944442  0.85309491  1
  H  H510  1  0.04380886  0.81277773  0.18642829  1
  H  H511  1  0.04380886  0.81277773  0.51976160  1
  H  H512  1  0.04380886  0.81277773  0.85309491  1
  H  H513  1  0.29380885  0.14611111  0.18642829  1
  H  H514  1  0.29380885  0.14611111  0.51976160  1
  H  H515  1  0.29380885  0.14611111  0.85309491  1
  H  H516  1  0.29380885  0.47944442  0.18642829  1
  H  H517  1  0.29380885  0.47944442  0.51976160  1
  H  H518  1  0.29380885  0.47944442  0.85309491  1
  H  H519  1  0.29380885  0.81277773  0.18642829  1
  H  H520  1  0.29380885  0.81277773  0.51976160  1
  H  H521  1  0.29380885  0.81277773  0.85309491  1
  H  H522  1  0.54380883  0.14611111  0.18642829  1
  H  H523  1  0.54380883  0.14611111  0.51976160  1
  H  H524  1  0.54380883  0.14611111  0.85309491  1
  H  H525  1  0.54380883  0.47944442  0.18642829  1
  H  H526  1  0.54380883  0.47944442  0.51976160  1
  H  H527  1  0.54380883  0.47944442  0.85309491  1
  H  H528  1  0.54380883  0.81277773  0.18642829  1
  H  H529  1  0.54380883  0.81277773  0.51976160  1
  H  H530  1  0.54380883  0.81277773  0.85309491  1
  H  H531  1  0.79380881  0.14611111  0.18642829  1
  H  H532  1  0.79380881  0.14611111  0.51976160  1
  H  H533  1  0.79380881  0.14611111  0.85309491  1
  H  H534  1  0.79380881  0.47944442  0.18642829  1
  H  H535  1  0.79380881  0.47944442  0.51976160  1
  H  H536  1  0.79380881  0.47944442  0.85309491  1
  H  H537  1  0.79380881  0.81277773  0.18642829  1
  H  H538  1  0.79380881  0.81277773  0.51976160  1
  H  H539  1  0.79380881  0.81277773  0.85309491  1
  O  O540  1  0.20704305  0.22384730  0.04927912  1
  O  O541  1  0.20704305  0.22384730  0.38261242  1
  O  O542  1  0.20704305  0.22384730  0.71594573  1
  O  O543  1  0.20704305  0.55718060  0.04927912  1
  O  O544  1  0.20704305  0.55718060  0.38261242  1
  O  O545  1  0.20704305  0.55718060  0.71594573  1
  O  O546  1  0.20704305  0.89051391  0.04927912  1
  O  O547  1  0.20704305  0.89051391  0.38261242  1
  O  O548  1  0.20704305  0.89051391  0.71594573  1
  O  O549  1  0.45704303  0.22384730  0.04927912  1
  O  O550  1  0.45704303  0.22384730  0.38261242  1
  O  O551  1  0.45704303  0.22384730  0.71594573  1
  O  O552  1  0.45704303  0.55718060  0.04927912  1
  O  O553  1  0.45704303  0.55718060  0.38261242  1
  O  O554  1  0.45704303  0.55718060  0.71594573  1
  O  O555  1  0.45704303  0.89051391  0.04927912  1
  O  O556  1  0.45704303  0.89051391  0.38261242  1
  O  O557  1  0.45704303  0.89051391  0.71594573  1
  O  O558  1  0.70704301  0.22384730  0.04927912  1
  O  O559  1  0.70704301  0.22384730  0.38261242  1
  O  O560  1  0.70704301  0.22384730  0.71594573  1
  O  O561  1  0.70704301  0.55718060  0.04927912  1
  O  O562  1  0.70704301  0.55718060  0.38261242  1
  O  O563  1  0.70704301  0.55718060  0.71594573  1
  O  O564  1  0.70704301  0.89051391  0.04927912  1
  O  O565  1  0.70704301  0.89051391  0.38261242  1
  O  O566  1  0.70704301  0.89051391  0.71594573  1
  O  O567  1  0.95704300  0.22384730  0.04927912  1
  O  O568  1  0.95704300  0.22384730  0.38261242  1
  O  O569  1  0.95704300  0.22384730  0.71594573  1
  O  O570  1  0.95704300  0.55718060  0.04927912  1
  O  O571  1  0.95704300  0.55718060  0.38261242  1
  O  O572  1  0.95704300  0.55718060  0.71594573  1
  O  O573  1  0.95704300  0.89051391  0.04927912  1
  O  O574  1  0.95704300  0.89051391  0.38261242  1
  O  O575  1  0.95704300  0.89051391  0.71594573  1
  C  C576  1  0.04615755  0.17827252  0.00979305  1
  C  C577  1  0.04615755  0.17827252  0.34312635  1
  C  C578  1  0.04615755  0.17827252  0.67645966  1
  C  C579  1  0.04615755  0.51160583  0.00979305  1
  C  C580  1  0.04615755  0.51160583  0.34312635  1
  C  C581  1  0.04615755  0.51160583  0.67645966  1
  C  C582  1  0.04615755  0.84493913  0.00979305  1
  C  C583  1  0.04615755  0.84493913  0.34312635  1
  C  C584  1  0.04615755  0.84493913  0.67645966  1
  C  C585  1  0.29615753  0.17827252  0.00979305  1
  C  C586  1  0.29615753  0.17827252  0.34312635  1
  C  C587  1  0.29615753  0.17827252  0.67645966  1
  C  C588  1  0.29615753  0.51160583  0.00979305  1
  C  C589  1  0.29615753  0.51160583  0.34312635  1
  C  C590  1  0.29615753  0.51160583  0.67645966  1
  C  C591  1  0.29615753  0.84493913  0.00979305  1
  C  C592  1  0.29615753  0.84493913  0.34312635  1
  C  C593  1  0.29615753  0.84493913  0.67645966  1
  C  C594  1  0.54615751  0.17827252  0.00979305  1
  C  C595  1  0.54615751  0.17827252  0.34312635  1
  C  C596  1  0.54615751  0.17827252  0.67645966  1
  C  C597  1  0.54615751  0.51160583  0.00979305  1
  C  C598  1  0.54615751  0.51160583  0.34312635  1
  C  C599  1  0.54615751  0.51160583  0.67645966  1
  C  C600  1  0.54615751  0.84493913  0.00979305  1
  C  C601  1  0.54615751  0.84493913  0.34312635  1
  C  C602  1  0.54615751  0.84493913  0.67645966  1
  C  C603  1  0.79615750  0.17827252  0.00979305  1
  C  C604  1  0.79615750  0.17827252  0.34312635  1
  C  C605  1  0.79615750  0.17827252  0.67645966  1
  C  C606  1  0.79615750  0.51160583  0.00979305  1
  C  C607  1  0.79615750  0.51160583  0.34312635  1
  C  C608  1  0.79615750  0.51160583  0.67645966  1
  C  C609  1  0.79615750  0.84493913  0.00979305  1
  C  C610  1  0.79615750  0.84493913  0.34312635  1
  C  C611  1  0.79615750  0.84493913  0.67645966  1
  H  H612  1  0.20625756  0.02115497  0.18481858  1
  H  H613  1  0.20625756  0.02115497  0.51815189  1
  H  H614  1  0.20625756  0.02115497  0.85148520  1
  H  H615  1  0.20625756  0.35448828  0.18481858  1
  H  H616  1  0.20625756  0.35448828  0.51815189  1
  H  H617  1  0.20625756  0.35448828  0.85148520  1
  H  H618  1  0.20625756  0.68782159  0.18481858  1
  H  H619  1  0.20625756  0.68782159  0.51815189  1
  H  H620  1  0.20625756  0.68782159  0.85148520  1
  H  H621  1  0.45625754  0.02115497  0.18481858  1
  H  H622  1  0.45625754  0.02115497  0.51815189  1
  H  H623  1  0.45625754  0.02115497  0.85148520  1
  H  H624  1  0.45625754  0.35448828  0.18481858  1
  H  H625  1  0.45625754  0.35448828  0.51815189  1
  H  H626  1  0.45625754  0.35448828  0.85148520  1
  H  H627  1  0.45625754  0.68782159  0.18481858  1
  H  H628  1  0.45625754  0.68782159  0.51815189  1
  H  H629  1  0.45625754  0.68782159  0.85148520  1
  H  H630  1  0.70625752  0.02115497  0.18481858  1
  H  H631  1  0.70625752  0.02115497  0.51815189  1
  H  H632  1  0.70625752  0.02115497  0.85148520  1
  H  H633  1  0.70625752  0.35448828  0.18481858  1
  H  H634  1  0.70625752  0.35448828  0.51815189  1
  H  H635  1  0.70625752  0.35448828  0.85148520  1
  H  H636  1  0.70625752  0.68782159  0.18481858  1
  H  H637  1  0.70625752  0.68782159  0.51815189  1
  H  H638  1  0.70625752  0.68782159  0.85148520  1
  H  H639  1  0.95625751  0.02115497  0.18481858  1
  H  H640  1  0.95625751  0.02115497  0.51815189  1
  H  H641  1  0.95625751  0.02115497  0.85148520  1
  H  H642  1  0.95625751  0.35448828  0.18481858  1
  H  H643  1  0.95625751  0.35448828  0.51815189  1
  H  H644  1  0.95625751  0.35448828  0.85148520  1
  H  H645  1  0.95625751  0.68782159  0.18481858  1
  H  H646  1  0.95625751  0.68782159  0.51815189  1
  H  H647  1  0.95625751  0.68782159  0.85148520  1
  O  O648  1  0.16807319  0.11152347  0.21932636  1
  O  O649  1  0.16807319  0.11152347  0.55265967  1
  O  O650  1  0.16807319  0.11152347  0.88599298  1
  O  O651  1  0.16807319  0.44485677  0.21932636  1
  O  O652  1  0.16807319  0.44485677  0.55265967  1
  O  O653  1  0.16807319  0.44485677  0.88599298  1
  O  O654  1  0.16807319  0.77819008  0.21932636  1
  O  O655  1  0.16807319  0.77819008  0.55265967  1
  O  O656  1  0.16807319  0.77819008  0.88599298  1
  O  O657  1  0.41807318  0.11152347  0.21932636  1
  O  O658  1  0.41807318  0.11152347  0.55265967  1
  O  O659  1  0.41807318  0.11152347  0.88599298  1
  O  O660  1  0.41807318  0.44485677  0.21932636  1
  O  O661  1  0.41807318  0.44485677  0.55265967  1
  O  O662  1  0.41807318  0.44485677  0.88599298  1
  O  O663  1  0.41807318  0.77819008  0.21932636  1
  O  O664  1  0.41807318  0.77819008  0.55265967  1
  O  O665  1  0.41807318  0.77819008  0.88599298  1
  O  O666  1  0.66807316  0.11152347  0.21932636  1
  O  O667  1  0.66807316  0.11152347  0.55265967  1
  O  O668  1  0.66807316  0.11152347  0.88599298  1
  O  O669  1  0.66807316  0.44485677  0.21932636  1
  O  O670  1  0.66807316  0.44485677  0.55265967  1
  O  O671  1  0.66807316  0.44485677  0.88599298  1
  O  O672  1  0.66807316  0.77819008  0.21932636  1
  O  O673  1  0.66807316  0.77819008  0.55265967  1
  O  O674  1  0.66807316  0.77819008  0.88599298  1
  O  O675  1  0.91807314  0.11152347  0.21932636  1
  O  O676  1  0.91807314  0.11152347  0.55265967  1
  O  O677  1  0.91807314  0.11152347  0.88599298  1
  O  O678  1  0.91807314  0.44485677  0.21932636  1
  O  O679  1  0.91807314  0.44485677  0.55265967  1
  O  O680  1  0.91807314  0.44485677  0.88599298  1
  O  O681  1  0.91807314  0.77819008  0.21932636  1
  O  O682  1  0.91807314  0.77819008  0.55265967  1
  O  O683  1  0.91807314  0.77819008  0.88599298  1
  C  C684  1  0.07872026  0.15553158  0.17739701  1
  C  C685  1  0.07872026  0.15553158  0.51073032  1
  C  C686  1  0.07872026  0.15553158  0.84406363  1
  C  C687  1  0.07872026  0.48886489  0.17739701  1
  C  C688  1  0.07872026  0.48886489  0.51073032  1
  C  C689  1  0.07872026  0.48886489  0.84406363  1
  C  C690  1  0.07872026  0.82219820  0.17739701  1
  C  C691  1  0.07872026  0.82219820  0.51073032  1
  C  C692  1  0.07872026  0.82219820  0.84406363  1
  C  C693  1  0.32872024  0.15553158  0.17739701  1
  C  C694  1  0.32872024  0.15553158  0.51073032  1
  C  C695  1  0.32872024  0.15553158  0.84406363  1
  C  C696  1  0.32872024  0.48886489  0.17739701  1
  C  C697  1  0.32872024  0.48886489  0.51073032  1
  C  C698  1  0.32872024  0.48886489  0.84406363  1
  C  C699  1  0.32872024  0.82219820  0.17739701  1
  C  C700  1  0.32872024  0.82219820  0.51073032  1
  C  C701  1  0.32872024  0.82219820  0.84406363  1
  C  C702  1  0.57872022  0.15553158  0.17739701  1
  C  C703  1  0.57872022  0.15553158  0.51073032  1
  C  C704  1  0.57872022  0.15553158  0.84406363  1
  C  C705  1  0.57872022  0.48886489  0.17739701  1
  C  C706  1  0.57872022  0.48886489  0.51073032  1
  C  C707  1  0.57872022  0.48886489  0.84406363  1
  C  C708  1  0.57872022  0.82219820  0.17739701  1
  C  C709  1  0.57872022  0.82219820  0.51073032  1
  C  C710  1  0.57872022  0.82219820  0.84406363  1
  C  C711  1  0.82872021  0.15553158  0.17739701  1
  C  C712  1  0.82872021  0.15553158  0.51073032  1
  C  C713  1  0.82872021  0.15553158  0.84406363  1
  C  C714  1  0.82872021  0.48886489  0.17739701  1
  C  C715  1  0.82872021  0.48886489  0.51073032  1
  C  C716  1  0.82872021  0.48886489  0.84406363  1
  C  C717  1  0.82872021  0.82219820  0.17739701  1
  C  C718  1  0.82872021  0.82219820  0.51073032  1
  C  C719  1  0.82872021  0.82219820  0.84406363  1
  H  H720  1  0.16880857  0.31277771  0.01976169  1
  H  H721  1  0.16880857  0.31277771  0.35309500  1
  H  H722  1  0.16880857  0.31277771  0.68642831  1
  H  H723  1  0.16880857  0.64611101  0.01976169  1
  H  H724  1  0.16880857  0.64611101  0.35309500  1
  H  H725  1  0.16880857  0.64611101  0.68642831  1
  H  H726  1  0.16880857  0.97944432  0.01976169  1
  H  H727  1  0.16880857  0.97944432  0.35309500  1
  H  H728  1  0.16880857  0.97944432  0.68642831  1
  H  H729  1  0.41880855  0.31277771  0.01976169  1
  H  H730  1  0.41880855  0.31277771  0.35309500  1
  H  H731  1  0.41880855  0.31277771  0.68642831  1
  H  H732  1  0.41880855  0.64611101  0.01976169  1
  H  H733  1  0.41880855  0.64611101  0.35309500  1
  H  H734  1  0.41880855  0.64611101  0.68642831  1
  H  H735  1  0.41880855  0.97944432  0.01976169  1
  H  H736  1  0.41880855  0.97944432  0.35309500  1
  H  H737  1  0.41880855  0.97944432  0.68642831  1
  H  H738  1  0.66880853  0.31277771  0.01976169  1
  H  H739  1  0.66880853  0.31277771  0.35309500  1
  H  H740  1  0.66880853  0.31277771  0.68642831  1
  H  H741  1  0.66880853  0.64611101  0.01976169  1
  H  H742  1  0.66880853  0.64611101  0.35309500  1
  H  H743  1  0.66880853  0.64611101  0.68642831  1
  H  H744  1  0.66880853  0.97944432  0.01976169  1
  H  H745  1  0.66880853  0.97944432  0.35309500  1
  H  H746  1  0.66880853  0.97944432  0.68642831  1
  H  H747  1  0.91880851  0.31277771  0.01976169  1
  H  H748  1  0.91880851  0.31277771  0.35309500  1
  H  H749  1  0.91880851  0.31277771  0.68642831  1
  H  H750  1  0.91880851  0.64611101  0.01976169  1
  H  H751  1  0.91880851  0.64611101  0.35309500  1
  H  H752  1  0.91880851  0.64611101  0.68642831  1
  H  H753  1  0.91880851  0.97944432  0.01976169  1
  H  H754  1  0.91880851  0.97944432  0.35309500  1
  H  H755  1  0.91880851  0.97944432  0.68642831  1
  O  O756  1  0.08204301  0.05718060  0.21594574  1
  O  O757  1  0.08204301  0.05718060  0.54927904  1
  O  O758  1  0.08204301  0.05718060  0.88261235  1
  O  O759  1  0.08204301  0.39051391  0.21594574  1
  O  O760  1  0.08204301  0.39051391  0.54927904  1
  O  O761  1  0.08204301  0.39051391  0.88261235  1
  O  O762  1  0.08204301  0.72384722  0.21594574  1
  O  O763  1  0.08204301  0.72384722  0.54927904  1
  O  O764  1  0.08204301  0.72384722  0.88261235  1
  O  O765  1  0.33204299  0.05718060  0.21594574  1
  O  O766  1  0.33204299  0.05718060  0.54927904  1
  O  O767  1  0.33204299  0.05718060  0.88261235  1
  O  O768  1  0.33204299  0.39051391  0.21594574  1
  O  O769  1  0.33204299  0.39051391  0.54927904  1
  O  O770  1  0.33204299  0.39051391  0.88261235  1
  O  O771  1  0.33204299  0.72384722  0.21594574  1
  O  O772  1  0.33204299  0.72384722  0.54927904  1
  O  O773  1  0.33204299  0.72384722  0.88261235  1
  O  O774  1  0.58204297  0.05718060  0.21594574  1
  O  O775  1  0.58204297  0.05718060  0.54927904  1
  O  O776  1  0.58204297  0.05718060  0.88261235  1
  O  O777  1  0.58204297  0.39051391  0.21594574  1
  O  O778  1  0.58204297  0.39051391  0.54927904  1
  O  O779  1  0.58204297  0.39051391  0.88261235  1
  O  O780  1  0.58204297  0.72384722  0.21594574  1
  O  O781  1  0.58204297  0.72384722  0.54927904  1
  O  O782  1  0.58204297  0.72384722  0.88261235  1
  O  O783  1  0.83204295  0.05718060  0.21594574  1
  O  O784  1  0.83204295  0.05718060  0.54927904  1
  O  O785  1  0.83204295  0.05718060  0.88261235  1
  O  O786  1  0.83204295  0.39051391  0.21594574  1
  O  O787  1  0.83204295  0.39051391  0.54927904  1
  O  O788  1  0.83204295  0.39051391  0.88261235  1
  O  O789  1  0.83204295  0.72384722  0.21594574  1
  O  O790  1  0.83204295  0.72384722  0.54927904  1
  O  O791  1  0.83204295  0.72384722  0.88261235  1
  C  C792  1  0.17115711  0.01160539  0.17645929  1
  C  C793  1  0.17115711  0.01160539  0.50979260  1
  C  C794  1  0.17115711  0.01160539  0.84312591  1
  C  C795  1  0.17115711  0.34493870  0.17645929  1
  C  C796  1  0.17115711  0.34493870  0.50979260  1
  C  C797  1  0.17115711  0.34493870  0.84312591  1
  C  C798  1  0.17115711  0.67827201  0.17645929  1
  C  C799  1  0.17115711  0.67827201  0.50979260  1
  C  C800  1  0.17115711  0.67827201  0.84312591  1
  C  C801  1  0.42115709  0.01160539  0.17645929  1
  C  C802  1  0.42115709  0.01160539  0.50979260  1
  C  C803  1  0.42115709  0.01160539  0.84312591  1
  C  C804  1  0.42115709  0.34493870  0.17645929  1
  C  C805  1  0.42115709  0.34493870  0.50979260  1
  C  C806  1  0.42115709  0.34493870  0.84312591  1
  C  C807  1  0.42115709  0.67827201  0.17645929  1
  C  C808  1  0.42115709  0.67827201  0.50979260  1
  C  C809  1  0.42115709  0.67827201  0.84312591  1
  C  C810  1  0.67115707  0.01160539  0.17645929  1
  C  C811  1  0.67115707  0.01160539  0.50979260  1
  C  C812  1  0.67115707  0.01160539  0.84312591  1
  C  C813  1  0.67115707  0.34493870  0.17645929  1
  C  C814  1  0.67115707  0.34493870  0.50979260  1
  C  C815  1  0.67115707  0.34493870  0.84312591  1
  C  C816  1  0.67115707  0.67827201  0.17645929  1
  C  C817  1  0.67115707  0.67827201  0.50979260  1
  C  C818  1  0.67115707  0.67827201  0.84312591  1
  C  C819  1  0.92115705  0.01160539  0.17645929  1
  C  C820  1  0.92115705  0.01160539  0.50979260  1
  C  C821  1  0.92115705  0.01160539  0.84312591  1
  C  C822  1  0.92115705  0.34493870  0.17645929  1
  C  C823  1  0.92115705  0.34493870  0.50979260  1
  C  C824  1  0.92115705  0.34493870  0.84312591  1
  C  C825  1  0.92115705  0.67827201  0.17645929  1
  C  C826  1  0.92115705  0.67827201  0.50979260  1
  C  C827  1  0.92115705  0.67827201  0.84312591  1
  H  H828  1  0.08125725  0.18782158  0.01815189  1
  H  H829  1  0.08125725  0.18782158  0.35148520  1
  H  H830  1  0.08125725  0.18782158  0.68481851  1
  H  H831  1  0.08125725  0.52115489  0.01815189  1
  H  H832  1  0.08125725  0.52115489  0.35148520  1
  H  H833  1  0.08125725  0.52115489  0.68481851  1
  H  H834  1  0.08125725  0.85448820  0.01815189  1
  H  H835  1  0.08125725  0.85448820  0.35148520  1
  H  H836  1  0.08125725  0.85448820  0.68481851  1
  H  H837  1  0.33125723  0.18782158  0.01815189  1
  H  H838  1  0.33125723  0.18782158  0.35148520  1
  H  H839  1  0.33125723  0.18782158  0.68481851  1
  H  H840  1  0.33125723  0.52115489  0.01815189  1
  H  H841  1  0.33125723  0.52115489  0.35148520  1
  H  H842  1  0.33125723  0.52115489  0.68481851  1
  H  H843  1  0.33125723  0.85448820  0.01815189  1
  H  H844  1  0.33125723  0.85448820  0.35148520  1
  H  H845  1  0.33125723  0.85448820  0.68481851  1
  H  H846  1  0.58125721  0.18782158  0.01815189  1
  H  H847  1  0.58125721  0.18782158  0.35148520  1
  H  H848  1  0.58125721  0.18782158  0.68481851  1
  H  H849  1  0.58125721  0.52115489  0.01815189  1
  H  H850  1  0.58125721  0.52115489  0.35148520  1
  H  H851  1  0.58125721  0.52115489  0.68481851  1
  H  H852  1  0.58125721  0.85448820  0.01815189  1
  H  H853  1  0.58125721  0.85448820  0.35148520  1
  H  H854  1  0.58125721  0.85448820  0.68481851  1
  H  H855  1  0.83125719  0.18782158  0.01815189  1
  H  H856  1  0.83125719  0.18782158  0.35148520  1
  H  H857  1  0.83125719  0.18782158  0.68481851  1
  H  H858  1  0.83125719  0.52115489  0.01815189  1
  H  H859  1  0.83125719  0.52115489  0.35148520  1
  H  H860  1  0.83125719  0.52115489  0.68481851  1
  H  H861  1  0.83125719  0.85448820  0.01815189  1
  H  H862  1  0.83125719  0.85448820  0.35148520  1
  H  H863  1  0.83125719  0.85448820  0.68481851  1
  O  O864  1  0.20692698  0.27819017  0.05265962  1
  O  O865  1  0.20692698  0.27819017  0.38599293  1
  O  O866  1  0.20692698  0.27819017  0.71932624  1
  O  O867  1  0.20692698  0.61152348  0.05265962  1
  O  O868  1  0.20692698  0.61152348  0.38599293  1
  O  O869  1  0.20692698  0.61152348  0.71932624  1
  O  O870  1  0.20692698  0.94485679  0.05265962  1
  O  O871  1  0.20692698  0.94485679  0.38599293  1
  O  O872  1  0.20692698  0.94485679  0.71932624  1
  O  O873  1  0.45692696  0.27819017  0.05265962  1
  O  O874  1  0.45692696  0.27819017  0.38599293  1
  O  O875  1  0.45692696  0.27819017  0.71932624  1
  O  O876  1  0.45692696  0.61152348  0.05265962  1
  O  O877  1  0.45692696  0.61152348  0.38599293  1
  O  O878  1  0.45692696  0.61152348  0.71932624  1
  O  O879  1  0.45692696  0.94485679  0.05265962  1
  O  O880  1  0.45692696  0.94485679  0.38599293  1
  O  O881  1  0.45692696  0.94485679  0.71932624  1
  O  O882  1  0.70692694  0.27819017  0.05265962  1
  O  O883  1  0.70692694  0.27819017  0.38599293  1
  O  O884  1  0.70692694  0.27819017  0.71932624  1
  O  O885  1  0.70692694  0.61152348  0.05265962  1
  O  O886  1  0.70692694  0.61152348  0.38599293  1
  O  O887  1  0.70692694  0.61152348  0.71932624  1
  O  O888  1  0.70692694  0.94485679  0.05265962  1
  O  O889  1  0.70692694  0.94485679  0.38599293  1
  O  O890  1  0.70692694  0.94485679  0.71932624  1
  O  O891  1  0.95692692  0.27819017  0.05265962  1
  O  O892  1  0.95692692  0.27819017  0.38599293  1
  O  O893  1  0.95692692  0.27819017  0.71932624  1
  O  O894  1  0.95692692  0.61152348  0.05265962  1
  O  O895  1  0.95692692  0.61152348  0.38599293  1
  O  O896  1  0.95692692  0.61152348  0.71932624  1
  O  O897  1  0.95692692  0.94485679  0.05265962  1
  O  O898  1  0.95692692  0.94485679  0.38599293  1
  O  O899  1  0.95692692  0.94485679  0.71932624  1
  C  C900  1  0.04627991  0.32219819  0.01073040  1
  C  C901  1  0.04627991  0.32219819  0.34406371  1
  C  C902  1  0.04627991  0.32219819  0.67739702  1
  C  C903  1  0.04627991  0.65553150  0.01073040  1
  C  C904  1  0.04627991  0.65553150  0.34406371  1
  C  C905  1  0.04627991  0.65553150  0.67739702  1
  C  C906  1  0.04627991  0.98886481  0.01073040  1
  C  C907  1  0.04627991  0.98886481  0.34406371  1
  C  C908  1  0.04627991  0.98886481  0.67739702  1
  C  C909  1  0.29627989  0.32219819  0.01073040  1
  C  C910  1  0.29627989  0.32219819  0.34406371  1
  C  C911  1  0.29627989  0.32219819  0.67739702  1
  C  C912  1  0.29627989  0.65553150  0.01073040  1
  C  C913  1  0.29627989  0.65553150  0.34406371  1
  C  C914  1  0.29627989  0.65553150  0.67739702  1
  C  C915  1  0.29627989  0.98886481  0.01073040  1
  C  C916  1  0.29627989  0.98886481  0.34406371  1
  C  C917  1  0.29627989  0.98886481  0.67739702  1
  C  C918  1  0.54627987  0.32219819  0.01073040  1
  C  C919  1  0.54627987  0.32219819  0.34406371  1
  C  C920  1  0.54627987  0.32219819  0.67739702  1
  C  C921  1  0.54627987  0.65553150  0.01073040  1
  C  C922  1  0.54627987  0.65553150  0.34406371  1
  C  C923  1  0.54627987  0.65553150  0.67739702  1
  C  C924  1  0.54627987  0.98886481  0.01073040  1
  C  C925  1  0.54627987  0.98886481  0.34406371  1
  C  C926  1  0.54627987  0.98886481  0.67739702  1
  C  C927  1  0.79627985  0.32219819  0.01073040  1
  C  C928  1  0.79627985  0.32219819  0.34406371  1
  C  C929  1  0.79627985  0.32219819  0.67739702  1
  C  C930  1  0.79627985  0.65553150  0.01073040  1
  C  C931  1  0.79627985  0.65553150  0.34406371  1
  C  C932  1  0.79627985  0.65553150  0.67739702  1
  C  C933  1  0.79627985  0.98886481  0.01073040  1
  C  C934  1  0.79627985  0.98886481  0.34406371  1
  C  C935  1  0.79627985  0.98886481  0.67739702  1
  H  H936  1  0.20619134  0.14611105  0.18642835  1
  H  H937  1  0.20619134  0.14611105  0.51976165  1
  H  H938  1  0.20619134  0.14611105  0.85309496  1
  H  H939  1  0.20619134  0.47944436  0.18642835  1
  H  H940  1  0.20619134  0.47944436  0.51976165  1
  H  H941  1  0.20619134  0.47944436  0.85309496  1
  H  H942  1  0.20619134  0.81277767  0.18642835  1
  H  H943  1  0.20619134  0.81277767  0.51976165  1
  H  H944  1  0.20619134  0.81277767  0.85309496  1
  H  H945  1  0.45619132  0.14611105  0.18642835  1
  H  H946  1  0.45619132  0.14611105  0.51976165  1
  H  H947  1  0.45619132  0.14611105  0.85309496  1
  H  H948  1  0.45619132  0.47944436  0.18642835  1
  H  H949  1  0.45619132  0.47944436  0.51976165  1
  H  H950  1  0.45619132  0.47944436  0.85309496  1
  H  H951  1  0.45619132  0.81277767  0.18642835  1
  H  H952  1  0.45619132  0.81277767  0.51976165  1
  H  H953  1  0.45619132  0.81277767  0.85309496  1
  H  H954  1  0.70619130  0.14611105  0.18642835  1
  H  H955  1  0.70619130  0.14611105  0.51976165  1
  H  H956  1  0.70619130  0.14611105  0.85309496  1
  H  H957  1  0.70619130  0.47944436  0.18642835  1
  H  H958  1  0.70619130  0.47944436  0.51976165  1
  H  H959  1  0.70619130  0.47944436  0.85309496  1
  H  H960  1  0.70619130  0.81277767  0.18642835  1
  H  H961  1  0.70619130  0.81277767  0.51976165  1
  H  H962  1  0.70619130  0.81277767  0.85309496  1
  H  H963  1  0.95619128  0.14611105  0.18642835  1
  H  H964  1  0.95619128  0.14611105  0.51976165  1
  H  H965  1  0.95619128  0.14611105  0.85309496  1
  H  H966  1  0.95619128  0.47944436  0.18642835  1
  H  H967  1  0.95619128  0.47944436  0.51976165  1
  H  H968  1  0.95619128  0.47944436  0.85309496  1
  H  H969  1  0.95619128  0.81277767  0.18642835  1
  H  H970  1  0.95619128  0.81277767  0.51976165  1
  H  H971  1  0.95619128  0.81277767  0.85309496  1
  O  O972  1  0.04295707  0.22384729  0.04927909  1
  O  O973  1  0.04295707  0.22384729  0.38261240  1
  O  O974  1  0.04295707  0.22384729  0.71594570  1
  O  O975  1  0.04295707  0.55718060  0.04927909  1
  O  O976  1  0.04295707  0.55718060  0.38261240  1
  O  O977  1  0.04295707  0.55718060  0.71594570  1
  O  O978  1  0.04295707  0.89051391  0.04927909  1
  O  O979  1  0.04295707  0.89051391  0.38261240  1
  O  O980  1  0.04295707  0.89051391  0.71594570  1
  O  O981  1  0.29295705  0.22384729  0.04927909  1
  O  O982  1  0.29295705  0.22384729  0.38261240  1
  O  O983  1  0.29295705  0.22384729  0.71594570  1
  O  O984  1  0.29295705  0.55718060  0.04927909  1
  O  O985  1  0.29295705  0.55718060  0.38261240  1
  O  O986  1  0.29295705  0.55718060  0.71594570  1
  O  O987  1  0.29295705  0.89051391  0.04927909  1
  O  O988  1  0.29295705  0.89051391  0.38261240  1
  O  O989  1  0.29295705  0.89051391  0.71594570  1
  O  O990  1  0.54295703  0.22384729  0.04927909  1
  O  O991  1  0.54295703  0.22384729  0.38261240  1
  O  O992  1  0.54295703  0.22384729  0.71594570  1
  O  O993  1  0.54295703  0.55718060  0.04927909  1
  O  O994  1  0.54295703  0.55718060  0.38261240  1
  O  O995  1  0.54295703  0.55718060  0.71594570  1
  O  O996  1  0.54295703  0.89051391  0.04927909  1
  O  O997  1  0.54295703  0.89051391  0.38261240  1
  O  O998  1  0.54295703  0.89051391  0.71594570  1
  O  O999  1  0.79295701  0.22384729  0.04927909  1
  O  O1000  1  0.79295701  0.22384729  0.38261240  1
  O  O1001  1  0.79295701  0.22384729  0.71594570  1
  O  O1002  1  0.79295701  0.55718060  0.04927909  1
  O  O1003  1  0.79295701  0.55718060  0.38261240  1
  O  O1004  1  0.79295701  0.55718060  0.71594570  1
  O  O1005  1  0.79295701  0.89051391  0.04927909  1
  O  O1006  1  0.79295701  0.89051391  0.38261240  1
  O  O1007  1  0.79295701  0.89051391  0.71594570  1
  C  C1008  1  0.20384265  0.17827211  0.00979270  1
  C  C1009  1  0.20384265  0.17827211  0.34312601  1
  C  C1010  1  0.20384265  0.17827211  0.67645932  1
  C  C1011  1  0.20384265  0.51160542  0.00979270  1
  C  C1012  1  0.20384265  0.51160542  0.34312601  1
  C  C1013  1  0.20384265  0.51160542  0.67645932  1
  C  C1014  1  0.20384265  0.84493873  0.00979270  1
  C  C1015  1  0.20384265  0.84493873  0.34312601  1
  C  C1016  1  0.20384265  0.84493873  0.67645932  1
  C  C1017  1  0.45384263  0.17827211  0.00979270  1
  C  C1018  1  0.45384263  0.17827211  0.34312601  1
  C  C1019  1  0.45384263  0.17827211  0.67645932  1
  C  C1020  1  0.45384263  0.51160542  0.00979270  1
  C  C1021  1  0.45384263  0.51160542  0.34312601  1
  C  C1022  1  0.45384263  0.51160542  0.67645932  1
  C  C1023  1  0.45384263  0.84493873  0.00979270  1
  C  C1024  1  0.45384263  0.84493873  0.34312601  1
  C  C1025  1  0.45384263  0.84493873  0.67645932  1
  C  C1026  1  0.70384261  0.17827211  0.00979270  1
  C  C1027  1  0.70384261  0.17827211  0.34312601  1
  C  C1028  1  0.70384261  0.17827211  0.67645932  1
  C  C1029  1  0.70384261  0.51160542  0.00979270  1
  C  C1030  1  0.70384261  0.51160542  0.34312601  1
  C  C1031  1  0.70384261  0.51160542  0.67645932  1
  C  C1032  1  0.70384261  0.84493873  0.00979270  1
  C  C1033  1  0.70384261  0.84493873  0.34312601  1
  C  C1034  1  0.70384261  0.84493873  0.67645932  1
  C  C1035  1  0.95384259  0.17827211  0.00979270  1
  C  C1036  1  0.95384259  0.17827211  0.34312601  1
  C  C1037  1  0.95384259  0.17827211  0.67645932  1
  C  C1038  1  0.95384259  0.51160542  0.00979270  1
  C  C1039  1  0.95384259  0.51160542  0.34312601  1
  C  C1040  1  0.95384259  0.51160542  0.67645932  1
  C  C1041  1  0.95384259  0.84493873  0.00979270  1
  C  C1042  1  0.95384259  0.84493873  0.34312601  1
  C  C1043  1  0.95384259  0.84493873  0.67645932  1
  H  H1044  1  0.04374276  0.02115492  0.18481853  1
  H  H1045  1  0.04374276  0.02115492  0.51815184  1
  H  H1046  1  0.04374276  0.02115492  0.85148515  1
  H  H1047  1  0.04374276  0.35448823  0.18481853  1
  H  H1048  1  0.04374276  0.35448823  0.51815184  1
  H  H1049  1  0.04374276  0.35448823  0.85148515  1
  H  H1050  1  0.04374276  0.68782154  0.18481853  1
  H  H1051  1  0.04374276  0.68782154  0.51815184  1
  H  H1052  1  0.04374276  0.68782154  0.85148515  1
  H  H1053  1  0.29374274  0.02115492  0.18481853  1
  H  H1054  1  0.29374274  0.02115492  0.51815184  1
  H  H1055  1  0.29374274  0.02115492  0.85148515  1
  H  H1056  1  0.29374274  0.35448823  0.18481853  1
  H  H1057  1  0.29374274  0.35448823  0.51815184  1
  H  H1058  1  0.29374274  0.35448823  0.85148515  1
  H  H1059  1  0.29374274  0.68782154  0.18481853  1
  H  H1060  1  0.29374274  0.68782154  0.51815184  1
  H  H1061  1  0.29374274  0.68782154  0.85148515  1
  H  H1062  1  0.54374272  0.02115492  0.18481853  1
  H  H1063  1  0.54374272  0.02115492  0.51815184  1
  H  H1064  1  0.54374272  0.02115492  0.85148515  1
  H  H1065  1  0.54374272  0.35448823  0.18481853  1
  H  H1066  1  0.54374272  0.35448823  0.51815184  1
  H  H1067  1  0.54374272  0.35448823  0.85148515  1
  H  H1068  1  0.54374272  0.68782154  0.18481853  1
  H  H1069  1  0.54374272  0.68782154  0.51815184  1
  H  H1070  1  0.54374272  0.68782154  0.85148515  1
  H  H1071  1  0.79374270  0.02115492  0.18481853  1
  H  H1072  1  0.79374270  0.02115492  0.51815184  1
  H  H1073  1  0.79374270  0.02115492  0.85148515  1
  H  H1074  1  0.79374270  0.35448823  0.18481853  1
  H  H1075  1  0.79374270  0.35448823  0.51815184  1
  H  H1076  1  0.79374270  0.35448823  0.85148515  1
  H  H1077  1  0.79374270  0.68782154  0.18481853  1
  H  H1078  1  0.79374270  0.68782154  0.51815184  1
  H  H1079  1  0.79374270  0.68782154  0.85148515  1
  O  O1080  1  0.08192675  0.11152351  0.21932632  1
  O  O1081  1  0.08192675  0.11152351  0.55265963  1
  O  O1082  1  0.08192675  0.11152351  0.88599294  1
  O  O1083  1  0.08192675  0.44485682  0.21932632  1
  O  O1084  1  0.08192675  0.44485682  0.55265963  1
  O  O1085  1  0.08192675  0.44485682  0.88599294  1
  O  O1086  1  0.08192675  0.77819013  0.21932632  1
  O  O1087  1  0.08192675  0.77819013  0.55265963  1
  O  O1088  1  0.08192675  0.77819013  0.88599294  1
  O  O1089  1  0.33192673  0.11152351  0.21932632  1
  O  O1090  1  0.33192673  0.11152351  0.55265963  1
  O  O1091  1  0.33192673  0.11152351  0.88599294  1
  O  O1092  1  0.33192673  0.44485682  0.21932632  1
  O  O1093  1  0.33192673  0.44485682  0.55265963  1
  O  O1094  1  0.33192673  0.44485682  0.88599294  1
  O  O1095  1  0.33192673  0.77819013  0.21932632  1
  O  O1096  1  0.33192673  0.77819013  0.55265963  1
  O  O1097  1  0.33192673  0.77819013  0.88599294  1
  O  O1098  1  0.58192672  0.11152351  0.21932632  1
  O  O1099  1  0.58192672  0.11152351  0.55265963  1
  O  O1100  1  0.58192672  0.11152351  0.88599294  1
  O  O1101  1  0.58192672  0.44485682  0.21932632  1
  O  O1102  1  0.58192672  0.44485682  0.55265963  1
  O  O1103  1  0.58192672  0.44485682  0.88599294  1
  O  O1104  1  0.58192672  0.77819013  0.21932632  1
  O  O1105  1  0.58192672  0.77819013  0.55265963  1
  O  O1106  1  0.58192672  0.77819013  0.88599294  1
  O  O1107  1  0.83192670  0.11152351  0.21932632  1
  O  O1108  1  0.83192670  0.11152351  0.55265963  1
  O  O1109  1  0.83192670  0.11152351  0.88599294  1
  O  O1110  1  0.83192670  0.44485682  0.21932632  1
  O  O1111  1  0.83192670  0.44485682  0.55265963  1
  O  O1112  1  0.83192670  0.44485682  0.88599294  1
  O  O1113  1  0.83192670  0.77819013  0.21932632  1
  O  O1114  1  0.83192670  0.77819013  0.55265963  1
  O  O1115  1  0.83192670  0.77819013  0.88599294  1
  C  C1116  1  0.17127953  0.15553197  0.17739663  1
  C  C1117  1  0.17127953  0.15553197  0.51072994  1
  C  C1118  1  0.17127953  0.15553197  0.84406325  1
  C  C1119  1  0.17127953  0.48886528  0.17739663  1
  C  C1120  1  0.17127953  0.48886528  0.51072994  1
  C  C1121  1  0.17127953  0.48886528  0.84406325  1
  C  C1122  1  0.17127953  0.82219859  0.17739663  1
  C  C1123  1  0.17127953  0.82219859  0.51072994  1
  C  C1124  1  0.17127953  0.82219859  0.84406325  1
  C  C1125  1  0.42127951  0.15553197  0.17739663  1
  C  C1126  1  0.42127951  0.15553197  0.51072994  1
  C  C1127  1  0.42127951  0.15553197  0.84406325  1
  C  C1128  1  0.42127951  0.48886528  0.17739663  1
  C  C1129  1  0.42127951  0.48886528  0.51072994  1
  C  C1130  1  0.42127951  0.48886528  0.84406325  1
  C  C1131  1  0.42127951  0.82219859  0.17739663  1
  C  C1132  1  0.42127951  0.82219859  0.51072994  1
  C  C1133  1  0.42127951  0.82219859  0.84406325  1
  C  C1134  1  0.67127949  0.15553197  0.17739663  1
  C  C1135  1  0.67127949  0.15553197  0.51072994  1
  C  C1136  1  0.67127949  0.15553197  0.84406325  1
  C  C1137  1  0.67127949  0.48886528  0.17739663  1
  C  C1138  1  0.67127949  0.48886528  0.51072994  1
  C  C1139  1  0.67127949  0.48886528  0.84406325  1
  C  C1140  1  0.67127949  0.82219859  0.17739663  1
  C  C1141  1  0.67127949  0.82219859  0.51072994  1
  C  C1142  1  0.67127949  0.82219859  0.84406325  1
  C  C1143  1  0.92127947  0.15553197  0.17739663  1
  C  C1144  1  0.92127947  0.15553197  0.51072994  1
  C  C1145  1  0.92127947  0.15553197  0.84406325  1
  C  C1146  1  0.92127947  0.48886528  0.17739663  1
  C  C1147  1  0.92127947  0.48886528  0.51072994  1
  C  C1148  1  0.92127947  0.48886528  0.84406325  1
  C  C1149  1  0.92127947  0.82219859  0.17739663  1
  C  C1150  1  0.92127947  0.82219859  0.51072994  1
  C  C1151  1  0.92127947  0.82219859  0.84406325  1
  H  H1152  1  0.08119107  0.31277776  0.01976164  1
  H  H1153  1  0.08119107  0.31277776  0.35309495  1
  H  H1154  1  0.08119107  0.31277776  0.68642826  1
  H  H1155  1  0.08119107  0.64611107  0.01976164  1
  H  H1156  1  0.08119107  0.64611107  0.35309495  1
  H  H1157  1  0.08119107  0.64611107  0.68642826  1
  H  H1158  1  0.08119107  0.97944438  0.01976164  1
  H  H1159  1  0.08119107  0.97944438  0.35309495  1
  H  H1160  1  0.08119107  0.97944438  0.68642826  1
  H  H1161  1  0.33119105  0.31277776  0.01976164  1
  H  H1162  1  0.33119105  0.31277776  0.35309495  1
  H  H1163  1  0.33119105  0.31277776  0.68642826  1
  H  H1164  1  0.33119105  0.64611107  0.01976164  1
  H  H1165  1  0.33119105  0.64611107  0.35309495  1
  H  H1166  1  0.33119105  0.64611107  0.68642826  1
  H  H1167  1  0.33119105  0.97944438  0.01976164  1
  H  H1168  1  0.33119105  0.97944438  0.35309495  1
  H  H1169  1  0.33119105  0.97944438  0.68642826  1
  H  H1170  1  0.58119103  0.31277776  0.01976164  1
  H  H1171  1  0.58119103  0.31277776  0.35309495  1
  H  H1172  1  0.58119103  0.31277776  0.68642826  1
  H  H1173  1  0.58119103  0.64611107  0.01976164  1
  H  H1174  1  0.58119103  0.64611107  0.35309495  1
  H  H1175  1  0.58119103  0.64611107  0.68642826  1
  H  H1176  1  0.58119103  0.97944438  0.01976164  1
  H  H1177  1  0.58119103  0.97944438  0.35309495  1
  H  H1178  1  0.58119103  0.97944438  0.68642826  1
  H  H1179  1  0.83119101  0.31277776  0.01976164  1
  H  H1180  1  0.83119101  0.31277776  0.35309495  1
  H  H1181  1  0.83119101  0.31277776  0.68642826  1
  H  H1182  1  0.83119101  0.64611107  0.01976164  1
  H  H1183  1  0.83119101  0.64611107  0.35309495  1
  H  H1184  1  0.83119101  0.64611107  0.68642826  1
  H  H1185  1  0.83119101  0.97944438  0.01976164  1
  H  H1186  1  0.83119101  0.97944438  0.35309495  1
  H  H1187  1  0.83119101  0.97944438  0.68642826  1
  O  O1188  1  0.16795691  0.05718066  0.21594573  1
  O  O1189  1  0.16795691  0.05718066  0.54927904  1
  O  O1190  1  0.16795691  0.05718066  0.88261235  1
  O  O1191  1  0.16795691  0.39051397  0.21594573  1
  O  O1192  1  0.16795691  0.39051397  0.54927904  1
  O  O1193  1  0.16795691  0.39051397  0.88261235  1
  O  O1194  1  0.16795691  0.72384728  0.21594573  1
  O  O1195  1  0.16795691  0.72384728  0.54927904  1
  O  O1196  1  0.16795691  0.72384728  0.88261235  1
  O  O1197  1  0.41795689  0.05718066  0.21594573  1
  O  O1198  1  0.41795689  0.05718066  0.54927904  1
  O  O1199  1  0.41795689  0.05718066  0.88261235  1
  O  O1200  1  0.41795689  0.39051397  0.21594573  1
  O  O1201  1  0.41795689  0.39051397  0.54927904  1
  O  O1202  1  0.41795689  0.39051397  0.88261235  1
  O  O1203  1  0.41795689  0.72384728  0.21594573  1
  O  O1204  1  0.41795689  0.72384728  0.54927904  1
  O  O1205  1  0.41795689  0.72384728  0.88261235  1
  O  O1206  1  0.66795687  0.05718066  0.21594573  1
  O  O1207  1  0.66795687  0.05718066  0.54927904  1
  O  O1208  1  0.66795687  0.05718066  0.88261235  1
  O  O1209  1  0.66795687  0.39051397  0.21594573  1
  O  O1210  1  0.66795687  0.39051397  0.54927904  1
  O  O1211  1  0.66795687  0.39051397  0.88261235  1
  O  O1212  1  0.66795687  0.72384728  0.21594573  1
  O  O1213  1  0.66795687  0.72384728  0.54927904  1
  O  O1214  1  0.66795687  0.72384728  0.88261235  1
  O  O1215  1  0.91795685  0.05718066  0.21594573  1
  O  O1216  1  0.91795685  0.05718066  0.54927904  1
  O  O1217  1  0.91795685  0.05718066  0.88261235  1
  O  O1218  1  0.91795685  0.39051397  0.21594573  1
  O  O1219  1  0.91795685  0.39051397  0.54927904  1
  O  O1220  1  0.91795685  0.39051397  0.88261235  1
  O  O1221  1  0.91795685  0.72384728  0.21594573  1
  O  O1222  1  0.91795685  0.72384728  0.54927904  1
  O  O1223  1  0.91795685  0.72384728  0.88261235  1
  C  C1224  1  0.07884227  0.01160595  0.17645977  1
  C  C1225  1  0.07884227  0.01160595  0.50979308  1
  C  C1226  1  0.07884227  0.01160595  0.84312638  1
  C  C1227  1  0.07884227  0.34493926  0.17645977  1
  C  C1228  1  0.07884227  0.34493926  0.50979308  1
  C  C1229  1  0.07884227  0.34493926  0.84312638  1
  C  C1230  1  0.07884227  0.67827257  0.17645977  1
  C  C1231  1  0.07884227  0.67827257  0.50979308  1
  C  C1232  1  0.07884227  0.67827257  0.84312638  1
  C  C1233  1  0.32884225  0.01160595  0.17645977  1
  C  C1234  1  0.32884225  0.01160595  0.50979308  1
  C  C1235  1  0.32884225  0.01160595  0.84312638  1
  C  C1236  1  0.32884225  0.34493926  0.17645977  1
  C  C1237  1  0.32884225  0.34493926  0.50979308  1
  C  C1238  1  0.32884225  0.34493926  0.84312638  1
  C  C1239  1  0.32884225  0.67827257  0.17645977  1
  C  C1240  1  0.32884225  0.67827257  0.50979308  1
  C  C1241  1  0.32884225  0.67827257  0.84312638  1
  C  C1242  1  0.57884223  0.01160595  0.17645977  1
  C  C1243  1  0.57884223  0.01160595  0.50979308  1
  C  C1244  1  0.57884223  0.01160595  0.84312638  1
  C  C1245  1  0.57884223  0.34493926  0.17645977  1
  C  C1246  1  0.57884223  0.34493926  0.50979308  1
  C  C1247  1  0.57884223  0.34493926  0.84312638  1
  C  C1248  1  0.57884223  0.67827257  0.17645977  1
  C  C1249  1  0.57884223  0.67827257  0.50979308  1
  C  C1250  1  0.57884223  0.67827257  0.84312638  1
  C  C1251  1  0.82884221  0.01160595  0.17645977  1
  C  C1252  1  0.82884221  0.01160595  0.50979308  1
  C  C1253  1  0.82884221  0.01160595  0.84312638  1
  C  C1254  1  0.82884221  0.34493926  0.17645977  1
  C  C1255  1  0.82884221  0.34493926  0.50979308  1
  C  C1256  1  0.82884221  0.34493926  0.84312638  1
  C  C1257  1  0.82884221  0.67827257  0.17645977  1
  C  C1258  1  0.82884221  0.67827257  0.50979308  1
  C  C1259  1  0.82884221  0.67827257  0.84312638  1
  H  H1260  1  0.16874242  0.18782162  0.01815194  1
  H  H1261  1  0.16874242  0.18782162  0.35148525  1
  H  H1262  1  0.16874242  0.18782162  0.68481856  1
  H  H1263  1  0.16874242  0.52115493  0.01815194  1
  H  H1264  1  0.16874242  0.52115493  0.35148525  1
  H  H1265  1  0.16874242  0.52115493  0.68481856  1
  H  H1266  1  0.16874242  0.85448824  0.01815194  1
  H  H1267  1  0.16874242  0.85448824  0.35148525  1
  H  H1268  1  0.16874242  0.85448824  0.68481856  1
  H  H1269  1  0.41874240  0.18782162  0.01815194  1
  H  H1270  1  0.41874240  0.18782162  0.35148525  1
  H  H1271  1  0.41874240  0.18782162  0.68481856  1
  H  H1272  1  0.41874240  0.52115493  0.01815194  1
  H  H1273  1  0.41874240  0.52115493  0.35148525  1
  H  H1274  1  0.41874240  0.52115493  0.68481856  1
  H  H1275  1  0.41874240  0.85448824  0.01815194  1
  H  H1276  1  0.41874240  0.85448824  0.35148525  1
  H  H1277  1  0.41874240  0.85448824  0.68481856  1
  H  H1278  1  0.66874238  0.18782162  0.01815194  1
  H  H1279  1  0.66874238  0.18782162  0.35148525  1
  H  H1280  1  0.66874238  0.18782162  0.68481856  1
  H  H1281  1  0.66874238  0.52115493  0.01815194  1
  H  H1282  1  0.66874238  0.52115493  0.35148525  1
  H  H1283  1  0.66874238  0.52115493  0.68481856  1
  H  H1284  1  0.66874238  0.85448824  0.01815194  1
  H  H1285  1  0.66874238  0.85448824  0.35148525  1
  H  H1286  1  0.66874238  0.85448824  0.68481856  1
  H  H1287  1  0.91874237  0.18782162  0.01815194  1
  H  H1288  1  0.91874237  0.18782162  0.35148525  1
  H  H1289  1  0.91874237  0.18782162  0.68481856  1
  H  H1290  1  0.91874237  0.52115493  0.01815194  1
  H  H1291  1  0.91874237  0.52115493  0.35148525  1
  H  H1292  1  0.91874237  0.52115493  0.68481856  1
  H  H1293  1  0.91874237  0.85448824  0.01815194  1
  H  H1294  1  0.91874237  0.85448824  0.35148525  1
  H  H1295  1  0.91874237  0.85448824  0.68481856  1
  O  O1296  1  0.20692676  0.05514314  0.28067359  1
  O  O1297  1  0.20692676  0.05514314  0.61400690  1
  O  O1298  1  0.20692676  0.05514314  0.94734021  1
  O  O1299  1  0.20692676  0.38847645  0.28067359  1
  O  O1300  1  0.20692676  0.38847645  0.61400690  1
  O  O1301  1  0.20692676  0.38847645  0.94734021  1
  O  O1302  1  0.20692676  0.72180976  0.28067359  1
  O  O1303  1  0.20692676  0.72180976  0.61400690  1
  O  O1304  1  0.20692676  0.72180976  0.94734021  1
  O  O1305  1  0.45692674  0.05514314  0.28067359  1
  O  O1306  1  0.45692674  0.05514314  0.61400690  1
  O  O1307  1  0.45692674  0.05514314  0.94734021  1
  O  O1308  1  0.45692674  0.38847645  0.28067359  1
  O  O1309  1  0.45692674  0.38847645  0.61400690  1
  O  O1310  1  0.45692674  0.38847645  0.94734021  1
  O  O1311  1  0.45692674  0.72180976  0.28067359  1
  O  O1312  1  0.45692674  0.72180976  0.61400690  1
  O  O1313  1  0.45692674  0.72180976  0.94734021  1
  O  O1314  1  0.70692672  0.05514314  0.28067359  1
  O  O1315  1  0.70692672  0.05514314  0.61400690  1
  O  O1316  1  0.70692672  0.05514314  0.94734021  1
  O  O1317  1  0.70692672  0.38847645  0.28067359  1
  O  O1318  1  0.70692672  0.38847645  0.61400690  1
  O  O1319  1  0.70692672  0.38847645  0.94734021  1
  O  O1320  1  0.70692672  0.72180976  0.28067359  1
  O  O1321  1  0.70692672  0.72180976  0.61400690  1
  O  O1322  1  0.70692672  0.72180976  0.94734021  1
  O  O1323  1  0.95692670  0.05514314  0.28067359  1
  O  O1324  1  0.95692670  0.05514314  0.61400690  1
  O  O1325  1  0.95692670  0.05514314  0.94734021  1
  O  O1326  1  0.95692670  0.38847645  0.28067359  1
  O  O1327  1  0.95692670  0.38847645  0.61400690  1
  O  O1328  1  0.95692670  0.38847645  0.94734021  1
  O  O1329  1  0.95692670  0.72180976  0.28067359  1
  O  O1330  1  0.95692670  0.72180976  0.61400690  1
  O  O1331  1  0.95692670  0.72180976  0.94734021  1
  C  C1332  1  0.04627987  0.01113509  0.32260284  1
  C  C1333  1  0.04627987  0.01113509  0.65593615  1
  C  C1334  1  0.04627987  0.01113509  0.98926946  1
  C  C1335  1  0.04627987  0.34446840  0.32260284  1
  C  C1336  1  0.04627987  0.34446840  0.65593615  1
  C  C1337  1  0.04627987  0.34446840  0.98926946  1
  C  C1338  1  0.04627987  0.67780171  0.32260284  1
  C  C1339  1  0.04627987  0.67780171  0.65593615  1
  C  C1340  1  0.04627987  0.67780171  0.98926946  1
  C  C1341  1  0.29627986  0.01113509  0.32260284  1
  C  C1342  1  0.29627986  0.01113509  0.65593615  1
  C  C1343  1  0.29627986  0.01113509  0.98926946  1
  C  C1344  1  0.29627986  0.34446840  0.32260284  1
  C  C1345  1  0.29627986  0.34446840  0.65593615  1
  C  C1346  1  0.29627986  0.34446840  0.98926946  1
  C  C1347  1  0.29627986  0.67780171  0.32260284  1
  C  C1348  1  0.29627986  0.67780171  0.65593615  1
  C  C1349  1  0.29627986  0.67780171  0.98926946  1
  C  C1350  1  0.54627984  0.01113509  0.32260284  1
  C  C1351  1  0.54627984  0.01113509  0.65593615  1
  C  C1352  1  0.54627984  0.01113509  0.98926946  1
  C  C1353  1  0.54627984  0.34446840  0.32260284  1
  C  C1354  1  0.54627984  0.34446840  0.65593615  1
  C  C1355  1  0.54627984  0.34446840  0.98926946  1
  C  C1356  1  0.54627984  0.67780171  0.32260284  1
  C  C1357  1  0.54627984  0.67780171  0.65593615  1
  C  C1358  1  0.54627984  0.67780171  0.98926946  1
  C  C1359  1  0.79627982  0.01113509  0.32260284  1
  C  C1360  1  0.79627982  0.01113509  0.65593615  1
  C  C1361  1  0.79627982  0.01113509  0.98926946  1
  C  C1362  1  0.79627982  0.34446840  0.32260284  1
  C  C1363  1  0.79627982  0.34446840  0.65593615  1
  C  C1364  1  0.79627982  0.34446840  0.98926946  1
  C  C1365  1  0.79627982  0.67780171  0.32260284  1
  C  C1366  1  0.79627982  0.67780171  0.65593615  1
  C  C1367  1  0.79627982  0.67780171  0.98926946  1
  H  H1368  1  0.20619133  0.18722221  0.14690491  1
  H  H1369  1  0.20619133  0.18722221  0.48023822  1
  H  H1370  1  0.20619133  0.18722221  0.81357153  1
  H  H1371  1  0.20619133  0.52055552  0.14690491  1
  H  H1372  1  0.20619133  0.52055552  0.48023822  1
  H  H1373  1  0.20619133  0.52055552  0.81357153  1
  H  H1374  1  0.20619133  0.85388883  0.14690491  1
  H  H1375  1  0.20619133  0.85388883  0.48023822  1
  H  H1376  1  0.20619133  0.85388883  0.81357153  1
  H  H1377  1  0.45619131  0.18722221  0.14690491  1
  H  H1378  1  0.45619131  0.18722221  0.48023822  1
  H  H1379  1  0.45619131  0.18722221  0.81357153  1
  H  H1380  1  0.45619131  0.52055552  0.14690491  1
  H  H1381  1  0.45619131  0.52055552  0.48023822  1
  H  H1382  1  0.45619131  0.52055552  0.81357153  1
  H  H1383  1  0.45619131  0.85388883  0.14690491  1
  H  H1384  1  0.45619131  0.85388883  0.48023822  1
  H  H1385  1  0.45619131  0.85388883  0.81357153  1
  H  H1386  1  0.70619129  0.18722221  0.14690491  1
  H  H1387  1  0.70619129  0.18722221  0.48023822  1
  H  H1388  1  0.70619129  0.18722221  0.81357153  1
  H  H1389  1  0.70619129  0.52055552  0.14690491  1
  H  H1390  1  0.70619129  0.52055552  0.48023822  1
  H  H1391  1  0.70619129  0.52055552  0.81357153  1
  H  H1392  1  0.70619129  0.85388883  0.14690491  1
  H  H1393  1  0.70619129  0.85388883  0.48023822  1
  H  H1394  1  0.70619129  0.85388883  0.81357153  1
  H  H1395  1  0.95619127  0.18722221  0.14690491  1
  H  H1396  1  0.95619127  0.18722221  0.48023822  1
  H  H1397  1  0.95619127  0.18722221  0.81357153  1
  H  H1398  1  0.95619127  0.52055552  0.14690491  1
  H  H1399  1  0.95619127  0.52055552  0.48023822  1
  H  H1400  1  0.95619127  0.52055552  0.81357153  1
  H  H1401  1  0.95619127  0.85388883  0.14690491  1
  H  H1402  1  0.95619127  0.85388883  0.48023822  1
  H  H1403  1  0.95619127  0.85388883  0.81357153  1
  O  O1404  1  0.04295673  0.10948605  0.28405426  1
  O  O1405  1  0.04295673  0.10948605  0.61738757  1
  O  O1406  1  0.04295673  0.10948605  0.95072088  1
  O  O1407  1  0.04295673  0.44281936  0.28405426  1
  O  O1408  1  0.04295673  0.44281936  0.61738757  1
  O  O1409  1  0.04295673  0.44281936  0.95072088  1
  O  O1410  1  0.04295673  0.77615267  0.28405426  1
  O  O1411  1  0.04295673  0.77615267  0.61738757  1
  O  O1412  1  0.04295673  0.77615267  0.95072088  1
  O  O1413  1  0.29295671  0.10948605  0.28405426  1
  O  O1414  1  0.29295671  0.10948605  0.61738757  1
  O  O1415  1  0.29295671  0.10948605  0.95072088  1
  O  O1416  1  0.29295671  0.44281936  0.28405426  1
  O  O1417  1  0.29295671  0.44281936  0.61738757  1
  O  O1418  1  0.29295671  0.44281936  0.95072088  1
  O  O1419  1  0.29295671  0.77615267  0.28405426  1
  O  O1420  1  0.29295671  0.77615267  0.61738757  1
  O  O1421  1  0.29295671  0.77615267  0.95072088  1
  O  O1422  1  0.54295669  0.10948605  0.28405426  1
  O  O1423  1  0.54295669  0.10948605  0.61738757  1
  O  O1424  1  0.54295669  0.10948605  0.95072088  1
  O  O1425  1  0.54295669  0.44281936  0.28405426  1
  O  O1426  1  0.54295669  0.44281936  0.61738757  1
  O  O1427  1  0.54295669  0.44281936  0.95072088  1
  O  O1428  1  0.54295669  0.77615267  0.28405426  1
  O  O1429  1  0.54295669  0.77615267  0.61738757  1
  O  O1430  1  0.54295669  0.77615267  0.95072088  1
  O  O1431  1  0.79295667  0.10948605  0.28405426  1
  O  O1432  1  0.79295667  0.10948605  0.61738757  1
  O  O1433  1  0.79295667  0.10948605  0.95072088  1
  O  O1434  1  0.79295667  0.44281936  0.28405426  1
  O  O1435  1  0.79295667  0.44281936  0.61738757  1
  O  O1436  1  0.79295667  0.44281936  0.95072088  1
  O  O1437  1  0.79295667  0.77615267  0.28405426  1
  O  O1438  1  0.79295667  0.77615267  0.61738757  1
  O  O1439  1  0.79295667  0.77615267  0.95072088  1
  C  C1440  1  0.20384266  0.15506115  0.32354056  1
  C  C1441  1  0.20384266  0.15506115  0.65687387  1
  C  C1442  1  0.20384266  0.15506115  0.99020718  1
  C  C1443  1  0.20384266  0.48839446  0.32354056  1
  C  C1444  1  0.20384266  0.48839446  0.65687387  1
  C  C1445  1  0.20384266  0.48839446  0.99020718  1
  C  C1446  1  0.20384266  0.82172777  0.32354056  1
  C  C1447  1  0.20384266  0.82172777  0.65687387  1
  C  C1448  1  0.20384266  0.82172777  0.99020718  1
  C  C1449  1  0.45384264  0.15506115  0.32354056  1
  C  C1450  1  0.45384264  0.15506115  0.65687387  1
  C  C1451  1  0.45384264  0.15506115  0.99020718  1
  C  C1452  1  0.45384264  0.48839446  0.32354056  1
  C  C1453  1  0.45384264  0.48839446  0.65687387  1
  C  C1454  1  0.45384264  0.48839446  0.99020718  1
  C  C1455  1  0.45384264  0.82172777  0.32354056  1
  C  C1456  1  0.45384264  0.82172777  0.65687387  1
  C  C1457  1  0.45384264  0.82172777  0.99020718  1
  C  C1458  1  0.70384262  0.15506115  0.32354056  1
  C  C1459  1  0.70384262  0.15506115  0.65687387  1
  C  C1460  1  0.70384262  0.15506115  0.99020718  1
  C  C1461  1  0.70384262  0.48839446  0.32354056  1
  C  C1462  1  0.70384262  0.48839446  0.65687387  1
  C  C1463  1  0.70384262  0.48839446  0.99020718  1
  C  C1464  1  0.70384262  0.82172777  0.32354056  1
  C  C1465  1  0.70384262  0.82172777  0.65687387  1
  C  C1466  1  0.70384262  0.82172777  0.99020718  1
  C  C1467  1  0.95384260  0.15506115  0.32354056  1
  C  C1468  1  0.95384260  0.15506115  0.65687387  1
  C  C1469  1  0.95384260  0.15506115  0.99020718  1
  C  C1470  1  0.95384260  0.48839446  0.32354056  1
  C  C1471  1  0.95384260  0.48839446  0.65687387  1
  C  C1472  1  0.95384260  0.48839446  0.99020718  1
  C  C1473  1  0.95384260  0.82172777  0.32354056  1
  C  C1474  1  0.95384260  0.82172777  0.65687387  1
  C  C1475  1  0.95384260  0.82172777  0.99020718  1
  H  H1476  1  0.04374274  0.31217833  0.14851473  1
  H  H1477  1  0.04374274  0.31217833  0.48184804  1
  H  H1478  1  0.04374274  0.31217833  0.81518134  1
  H  H1479  1  0.04374274  0.64551164  0.14851473  1
  H  H1480  1  0.04374274  0.64551164  0.48184804  1
  H  H1481  1  0.04374274  0.64551164  0.81518134  1
  H  H1482  1  0.04374274  0.97884495  0.14851473  1
  H  H1483  1  0.04374274  0.97884495  0.48184804  1
  H  H1484  1  0.04374274  0.97884495  0.81518134  1
  H  H1485  1  0.29374272  0.31217833  0.14851473  1
  H  H1486  1  0.29374272  0.31217833  0.48184804  1
  H  H1487  1  0.29374272  0.31217833  0.81518134  1
  H  H1488  1  0.29374272  0.64551164  0.14851473  1
  H  H1489  1  0.29374272  0.64551164  0.48184804  1
  H  H1490  1  0.29374272  0.64551164  0.81518134  1
  H  H1491  1  0.29374272  0.97884495  0.14851473  1
  H  H1492  1  0.29374272  0.97884495  0.48184804  1
  H  H1493  1  0.29374272  0.97884495  0.81518134  1
  H  H1494  1  0.54374270  0.31217833  0.14851473  1
  H  H1495  1  0.54374270  0.31217833  0.48184804  1
  H  H1496  1  0.54374270  0.31217833  0.81518134  1
  H  H1497  1  0.54374270  0.64551164  0.14851473  1
  H  H1498  1  0.54374270  0.64551164  0.48184804  1
  H  H1499  1  0.54374270  0.64551164  0.81518134  1
  H  H1500  1  0.54374270  0.97884495  0.14851473  1
  H  H1501  1  0.54374270  0.97884495  0.48184804  1
  H  H1502  1  0.54374270  0.97884495  0.81518134  1
  H  H1503  1  0.79374268  0.31217833  0.14851473  1
  H  H1504  1  0.79374268  0.31217833  0.48184804  1
  H  H1505  1  0.79374268  0.31217833  0.81518134  1
  H  H1506  1  0.79374268  0.64551164  0.14851473  1
  H  H1507  1  0.79374268  0.64551164  0.48184804  1
  H  H1508  1  0.79374268  0.64551164  0.81518134  1
  H  H1509  1  0.79374268  0.97884495  0.14851473  1
  H  H1510  1  0.79374268  0.97884495  0.48184804  1
  H  H1511  1  0.79374268  0.97884495  0.81518134  1
  O  O1512  1  0.08192643  0.22180983  0.11400686  1
  O  O1513  1  0.08192643  0.22180983  0.44734017  1
  O  O1514  1  0.08192643  0.22180983  0.78067348  1
  O  O1515  1  0.08192643  0.55514314  0.11400686  1
  O  O1516  1  0.08192643  0.55514314  0.44734017  1
  O  O1517  1  0.08192643  0.55514314  0.78067348  1
  O  O1518  1  0.08192643  0.88847645  0.11400686  1
  O  O1519  1  0.08192643  0.88847645  0.44734017  1
  O  O1520  1  0.08192643  0.88847645  0.78067348  1
  O  O1521  1  0.33192641  0.22180983  0.11400686  1
  O  O1522  1  0.33192641  0.22180983  0.44734017  1
  O  O1523  1  0.33192641  0.22180983  0.78067348  1
  O  O1524  1  0.33192641  0.55514314  0.11400686  1
  O  O1525  1  0.33192641  0.55514314  0.44734017  1
  O  O1526  1  0.33192641  0.55514314  0.78067348  1
  O  O1527  1  0.33192641  0.88847645  0.11400686  1
  O  O1528  1  0.33192641  0.88847645  0.44734017  1
  O  O1529  1  0.33192641  0.88847645  0.78067348  1
  O  O1530  1  0.58192639  0.22180983  0.11400686  1
  O  O1531  1  0.58192639  0.22180983  0.44734017  1
  O  O1532  1  0.58192639  0.22180983  0.78067348  1
  O  O1533  1  0.58192639  0.55514314  0.11400686  1
  O  O1534  1  0.58192639  0.55514314  0.44734017  1
  O  O1535  1  0.58192639  0.55514314  0.78067348  1
  O  O1536  1  0.58192639  0.88847645  0.11400686  1
  O  O1537  1  0.58192639  0.88847645  0.44734017  1
  O  O1538  1  0.58192639  0.88847645  0.78067348  1
  O  O1539  1  0.83192637  0.22180983  0.11400686  1
  O  O1540  1  0.83192637  0.22180983  0.44734017  1
  O  O1541  1  0.83192637  0.22180983  0.78067348  1
  O  O1542  1  0.83192637  0.55514314  0.11400686  1
  O  O1543  1  0.83192637  0.55514314  0.44734017  1
  O  O1544  1  0.83192637  0.55514314  0.78067348  1
  O  O1545  1  0.83192637  0.88847645  0.11400686  1
  O  O1546  1  0.83192637  0.88847645  0.44734017  1
  O  O1547  1  0.83192637  0.88847645  0.78067348  1
  C  C1548  1  0.17127954  0.17780129  0.15593663  1
  C  C1549  1  0.17127954  0.17780129  0.48926994  1
  C  C1550  1  0.17127954  0.17780129  0.82260325  1
  C  C1551  1  0.17127954  0.51113460  0.15593663  1
  C  C1552  1  0.17127954  0.51113460  0.48926994  1
  C  C1553  1  0.17127954  0.51113460  0.82260325  1
  C  C1554  1  0.17127954  0.84446791  0.15593663  1
  C  C1555  1  0.17127954  0.84446791  0.48926994  1
  C  C1556  1  0.17127954  0.84446791  0.82260325  1
  C  C1557  1  0.42127952  0.17780129  0.15593663  1
  C  C1558  1  0.42127952  0.17780129  0.48926994  1
  C  C1559  1  0.42127952  0.17780129  0.82260325  1
  C  C1560  1  0.42127952  0.51113460  0.15593663  1
  C  C1561  1  0.42127952  0.51113460  0.48926994  1
  C  C1562  1  0.42127952  0.51113460  0.82260325  1
  C  C1563  1  0.42127952  0.84446791  0.15593663  1
  C  C1564  1  0.42127952  0.84446791  0.48926994  1
  C  C1565  1  0.42127952  0.84446791  0.82260325  1
  C  C1566  1  0.67127950  0.17780129  0.15593663  1
  C  C1567  1  0.67127950  0.17780129  0.48926994  1
  C  C1568  1  0.67127950  0.17780129  0.82260325  1
  C  C1569  1  0.67127950  0.51113460  0.15593663  1
  C  C1570  1  0.67127950  0.51113460  0.48926994  1
  C  C1571  1  0.67127950  0.51113460  0.82260325  1
  C  C1572  1  0.67127950  0.84446791  0.15593663  1
  C  C1573  1  0.67127950  0.84446791  0.48926994  1
  C  C1574  1  0.67127950  0.84446791  0.82260325  1
  C  C1575  1  0.92127949  0.17780129  0.15593663  1
  C  C1576  1  0.92127949  0.17780129  0.48926994  1
  C  C1577  1  0.92127949  0.17780129  0.82260325  1
  C  C1578  1  0.92127949  0.51113460  0.15593663  1
  C  C1579  1  0.92127949  0.51113460  0.48926994  1
  C  C1580  1  0.92127949  0.51113460  0.82260325  1
  C  C1581  1  0.92127949  0.84446791  0.15593663  1
  C  C1582  1  0.92127949  0.84446791  0.48926994  1
  C  C1583  1  0.92127949  0.84446791  0.82260325  1
  H  H1584  1  0.08119105  0.02055549  0.31357162  1
  H  H1585  1  0.08119105  0.02055549  0.64690493  1
  H  H1586  1  0.08119105  0.02055549  0.98023824  1
  H  H1587  1  0.08119105  0.35388880  0.31357162  1
  H  H1588  1  0.08119105  0.35388880  0.64690493  1
  H  H1589  1  0.08119105  0.35388880  0.98023824  1
  H  H1590  1  0.08119105  0.68722211  0.31357162  1
  H  H1591  1  0.08119105  0.68722211  0.64690493  1
  H  H1592  1  0.08119105  0.68722211  0.98023824  1
  H  H1593  1  0.33119103  0.02055549  0.31357162  1
  H  H1594  1  0.33119103  0.02055549  0.64690493  1
  H  H1595  1  0.33119103  0.02055549  0.98023824  1
  H  H1596  1  0.33119103  0.35388880  0.31357162  1
  H  H1597  1  0.33119103  0.35388880  0.64690493  1
  H  H1598  1  0.33119103  0.35388880  0.98023824  1
  H  H1599  1  0.33119103  0.68722211  0.31357162  1
  H  H1600  1  0.33119103  0.68722211  0.64690493  1
  H  H1601  1  0.33119103  0.68722211  0.98023824  1
  H  H1602  1  0.58119102  0.02055549  0.31357162  1
  H  H1603  1  0.58119102  0.02055549  0.64690493  1
  H  H1604  1  0.58119102  0.02055549  0.98023824  1
  H  H1605  1  0.58119102  0.35388880  0.31357162  1
  H  H1606  1  0.58119102  0.35388880  0.64690493  1
  H  H1607  1  0.58119102  0.35388880  0.98023824  1
  H  H1608  1  0.58119102  0.68722211  0.31357162  1
  H  H1609  1  0.58119102  0.68722211  0.64690493  1
  H  H1610  1  0.58119102  0.68722211  0.98023824  1
  H  H1611  1  0.83119100  0.02055549  0.31357162  1
  H  H1612  1  0.83119100  0.02055549  0.64690493  1
  H  H1613  1  0.83119100  0.02055549  0.98023824  1
  H  H1614  1  0.83119100  0.35388880  0.31357162  1
  H  H1615  1  0.83119100  0.35388880  0.64690493  1
  H  H1616  1  0.83119100  0.35388880  0.98023824  1
  H  H1617  1  0.83119100  0.68722211  0.31357162  1
  H  H1618  1  0.83119100  0.68722211  0.64690493  1
  H  H1619  1  0.83119100  0.68722211  0.98023824  1
  O  O1620  1  0.16795668  0.27615265  0.11738758  1
  O  O1621  1  0.16795668  0.27615265  0.45072089  1
  O  O1622  1  0.16795668  0.27615265  0.78405420  1
  O  O1623  1  0.16795668  0.60948596  0.11738758  1
  O  O1624  1  0.16795668  0.60948596  0.45072089  1
  O  O1625  1  0.16795668  0.60948596  0.78405420  1
  O  O1626  1  0.16795668  0.94281927  0.11738758  1
  O  O1627  1  0.16795668  0.94281927  0.45072089  1
  O  O1628  1  0.16795668  0.94281927  0.78405420  1
  O  O1629  1  0.41795666  0.27615265  0.11738758  1
  O  O1630  1  0.41795666  0.27615265  0.45072089  1
  O  O1631  1  0.41795666  0.27615265  0.78405420  1
  O  O1632  1  0.41795666  0.60948596  0.11738758  1
  O  O1633  1  0.41795666  0.60948596  0.45072089  1
  O  O1634  1  0.41795666  0.60948596  0.78405420  1
  O  O1635  1  0.41795666  0.94281927  0.11738758  1
  O  O1636  1  0.41795666  0.94281927  0.45072089  1
  O  O1637  1  0.41795666  0.94281927  0.78405420  1
  O  O1638  1  0.66795664  0.27615265  0.11738758  1
  O  O1639  1  0.66795664  0.27615265  0.45072089  1
  O  O1640  1  0.66795664  0.27615265  0.78405420  1
  O  O1641  1  0.66795664  0.60948596  0.11738758  1
  O  O1642  1  0.66795664  0.60948596  0.45072089  1
  O  O1643  1  0.66795664  0.60948596  0.78405420  1
  O  O1644  1  0.66795664  0.94281927  0.11738758  1
  O  O1645  1  0.66795664  0.94281927  0.45072089  1
  O  O1646  1  0.66795664  0.94281927  0.78405420  1
  O  O1647  1  0.91795662  0.27615265  0.11738758  1
  O  O1648  1  0.91795662  0.27615265  0.45072089  1
  O  O1649  1  0.91795662  0.27615265  0.78405420  1
  O  O1650  1  0.91795662  0.60948596  0.11738758  1
  O  O1651  1  0.91795662  0.60948596  0.45072089  1
  O  O1652  1  0.91795662  0.60948596  0.78405420  1
  O  O1653  1  0.91795662  0.94281927  0.11738758  1
  O  O1654  1  0.91795662  0.94281927  0.45072089  1
  O  O1655  1  0.91795662  0.94281927  0.78405420  1
  C  C1656  1  0.07884223  0.32172733  0.15687351  1
  C  C1657  1  0.07884223  0.32172733  0.49020682  1
  C  C1658  1  0.07884223  0.32172733  0.82354013  1
  C  C1659  1  0.07884223  0.65506064  0.15687351  1
  C  C1660  1  0.07884223  0.65506064  0.49020682  1
  C  C1661  1  0.07884223  0.65506064  0.82354013  1
  C  C1662  1  0.07884223  0.98839395  0.15687351  1
  C  C1663  1  0.07884223  0.98839395  0.49020682  1
  C  C1664  1  0.07884223  0.98839395  0.82354013  1
  C  C1665  1  0.32884221  0.32172733  0.15687351  1
  C  C1666  1  0.32884221  0.32172733  0.49020682  1
  C  C1667  1  0.32884221  0.32172733  0.82354013  1
  C  C1668  1  0.32884221  0.65506064  0.15687351  1
  C  C1669  1  0.32884221  0.65506064  0.49020682  1
  C  C1670  1  0.32884221  0.65506064  0.82354013  1
  C  C1671  1  0.32884221  0.98839395  0.15687351  1
  C  C1672  1  0.32884221  0.98839395  0.49020682  1
  C  C1673  1  0.32884221  0.98839395  0.82354013  1
  C  C1674  1  0.57884219  0.32172733  0.15687351  1
  C  C1675  1  0.57884219  0.32172733  0.49020682  1
  C  C1676  1  0.57884219  0.32172733  0.82354013  1
  C  C1677  1  0.57884219  0.65506064  0.15687351  1
  C  C1678  1  0.57884219  0.65506064  0.49020682  1
  C  C1679  1  0.57884219  0.65506064  0.82354013  1
  C  C1680  1  0.57884219  0.98839395  0.15687351  1
  C  C1681  1  0.57884219  0.98839395  0.49020682  1
  C  C1682  1  0.57884219  0.98839395  0.82354013  1
  C  C1683  1  0.82884218  0.32172733  0.15687351  1
  C  C1684  1  0.82884218  0.32172733  0.49020682  1
  C  C1685  1  0.82884218  0.32172733  0.82354013  1
  C  C1686  1  0.82884218  0.65506064  0.15687351  1
  C  C1687  1  0.82884218  0.65506064  0.49020682  1
  C  C1688  1  0.82884218  0.65506064  0.82354013  1
  C  C1689  1  0.82884218  0.98839395  0.15687351  1
  C  C1690  1  0.82884218  0.98839395  0.49020682  1
  C  C1691  1  0.82884218  0.98839395  0.82354013  1
  H  H1692  1  0.16874240  0.14551164  0.31518132  1
  H  H1693  1  0.16874240  0.14551164  0.64851463  1
  H  H1694  1  0.16874240  0.14551164  0.98184794  1
  H  H1695  1  0.16874240  0.47884495  0.31518132  1
  H  H1696  1  0.16874240  0.47884495  0.64851463  1
  H  H1697  1  0.16874240  0.47884495  0.98184794  1
  H  H1698  1  0.16874240  0.81217826  0.31518132  1
  H  H1699  1  0.16874240  0.81217826  0.64851463  1
  H  H1700  1  0.16874240  0.81217826  0.98184794  1
  H  H1701  1  0.41874239  0.14551164  0.31518132  1
  H  H1702  1  0.41874239  0.14551164  0.64851463  1
  H  H1703  1  0.41874239  0.14551164  0.98184794  1
  H  H1704  1  0.41874239  0.47884495  0.31518132  1
  H  H1705  1  0.41874239  0.47884495  0.64851463  1
  H  H1706  1  0.41874239  0.47884495  0.98184794  1
  H  H1707  1  0.41874239  0.81217826  0.31518132  1
  H  H1708  1  0.41874239  0.81217826  0.64851463  1
  H  H1709  1  0.41874239  0.81217826  0.98184794  1
  H  H1710  1  0.66874237  0.14551164  0.31518132  1
  H  H1711  1  0.66874237  0.14551164  0.64851463  1
  H  H1712  1  0.66874237  0.14551164  0.98184794  1
  H  H1713  1  0.66874237  0.47884495  0.31518132  1
  H  H1714  1  0.66874237  0.47884495  0.64851463  1
  H  H1715  1  0.66874237  0.47884495  0.98184794  1
  H  H1716  1  0.66874237  0.81217826  0.31518132  1
  H  H1717  1  0.66874237  0.81217826  0.64851463  1
  H  H1718  1  0.66874237  0.81217826  0.98184794  1
  H  H1719  1  0.91874235  0.14551164  0.31518132  1
  H  H1720  1  0.91874235  0.14551164  0.64851463  1
  H  H1721  1  0.91874235  0.14551164  0.98184794  1
  H  H1722  1  0.91874235  0.47884495  0.31518132  1
  H  H1723  1  0.91874235  0.47884495  0.64851463  1
  H  H1724  1  0.91874235  0.47884495  0.98184794  1
  H  H1725  1  0.91874235  0.81217826  0.31518132  1
  H  H1726  1  0.91874235  0.81217826  0.64851463  1
  H  H1727  1  0.91874235  0.81217826  0.98184794  1
  Al  Al1728  1  0.06249998  0.08333334  0.24999996  1
  Al  Al1729  1  0.06249998  0.08333334  0.58333327  1
  Al  Al1730  1  0.06249998  0.08333334  0.91666658  1
  Al  Al1731  1  0.06249998  0.41666665  0.24999996  1
  Al  Al1732  1  0.06249998  0.41666665  0.58333327  1
  Al  Al1733  1  0.06249998  0.41666665  0.91666658  1
  Al  Al1734  1  0.06249998  0.74999996  0.24999996  1
  Al  Al1735  1  0.06249998  0.74999996  0.58333327  1
  Al  Al1736  1  0.06249998  0.74999996  0.91666658  1
  Al  Al1737  1  0.31249996  0.08333334  0.24999996  1
  Al  Al1738  1  0.31249996  0.08333334  0.58333327  1
  Al  Al1739  1  0.31249996  0.08333334  0.91666658  1
  Al  Al1740  1  0.31249996  0.41666665  0.24999996  1
  Al  Al1741  1  0.31249996  0.41666665  0.58333327  1
  Al  Al1742  1  0.31249996  0.41666665  0.91666658  1
  Al  Al1743  1  0.31249996  0.74999996  0.24999996  1
  Al  Al1744  1  0.31249996  0.74999996  0.58333327  1
  Al  Al1745  1  0.31249996  0.74999996  0.91666658  1
  Al  Al1746  1  0.56249994  0.08333334  0.24999996  1
  Al  Al1747  1  0.56249994  0.08333334  0.58333327  1
  Al  Al1748  1  0.56249994  0.08333334  0.91666658  1
  Al  Al1749  1  0.56249994  0.41666665  0.24999996  1
  Al  Al1750  1  0.56249994  0.41666665  0.58333327  1
  Al  Al1751  1  0.56249994  0.41666665  0.91666658  1
  Al  Al1752  1  0.56249994  0.74999996  0.24999996  1
  Al  Al1753  1  0.56249994  0.74999996  0.58333327  1
  Al  Al1754  1  0.56249994  0.74999996  0.91666658  1
  Al  Al1755  1  0.81249992  0.08333334  0.24999996  1
  Al  Al1756  1  0.81249992  0.08333334  0.58333327  1
  Al  Al1757  1  0.81249992  0.08333334  0.91666658  1
  Al  Al1758  1  0.81249992  0.41666665  0.24999996  1
  Al  Al1759  1  0.81249992  0.41666665  0.58333327  1
  Al  Al1760  1  0.81249992  0.41666665  0.91666658  1
  Al  Al1761  1  0.81249992  0.74999996  0.24999996  1
  Al  Al1762  1  0.81249992  0.74999996  0.58333327  1
  Al  Al1763  1  0.81249992  0.74999996  0.91666658  1
  Al  Al1764  1  0.06249998  0.24999992  0.08333330  1
  Al  Al1765  1  0.06249998  0.24999992  0.41666661  1
  Al  Al1766  1  0.06249998  0.24999992  0.74999992  1
  Al  Al1767  1  0.06249998  0.58333323  0.08333330  1
  Al  Al1768  1  0.06249998  0.58333323  0.41666661  1
  Al  Al1769  1  0.06249998  0.58333323  0.74999992  1
  Al  Al1770  1  0.06249998  0.91666654  0.08333330  1
  Al  Al1771  1  0.06249998  0.91666654  0.41666661  1
  Al  Al1772  1  0.06249998  0.91666654  0.74999992  1
  Al  Al1773  1  0.31249996  0.24999992  0.08333330  1
  Al  Al1774  1  0.31249996  0.24999992  0.41666661  1
  Al  Al1775  1  0.31249996  0.24999992  0.74999992  1
  Al  Al1776  1  0.31249996  0.58333323  0.08333330  1
  Al  Al1777  1  0.31249996  0.58333323  0.41666661  1
  Al  Al1778  1  0.31249996  0.58333323  0.74999992  1
  Al  Al1779  1  0.31249996  0.91666654  0.08333330  1
  Al  Al1780  1  0.31249996  0.91666654  0.41666661  1
  Al  Al1781  1  0.31249996  0.91666654  0.74999992  1
  Al  Al1782  1  0.56249994  0.24999992  0.08333330  1
  Al  Al1783  1  0.56249994  0.24999992  0.41666661  1
  Al  Al1784  1  0.56249994  0.24999992  0.74999992  1
  Al  Al1785  1  0.56249994  0.58333323  0.08333330  1
  Al  Al1786  1  0.56249994  0.58333323  0.41666661  1
  Al  Al1787  1  0.56249994  0.58333323  0.74999992  1
  Al  Al1788  1  0.56249994  0.91666654  0.08333330  1
  Al  Al1789  1  0.56249994  0.91666654  0.41666661  1
  Al  Al1790  1  0.56249994  0.91666654  0.74999992  1
  Al  Al1791  1  0.81249992  0.24999992  0.08333330  1
  Al  Al1792  1  0.81249992  0.24999992  0.41666661  1
  Al  Al1793  1  0.81249992  0.24999992  0.74999992  1
  Al  Al1794  1  0.81249992  0.58333323  0.08333330  1
  Al  Al1795  1  0.81249992  0.58333323  0.41666661  1
  Al  Al1796  1  0.81249992  0.58333323  0.74999992  1
  Al  Al1797  1  0.81249992  0.91666654  0.08333330  1
  Al  Al1798  1  0.81249992  0.91666654  0.41666661  1
  Al  Al1799  1  0.81249992  0.91666654  0.74999992  1
  Al  Al1800  1  0.18749997  0.25000000  0.08333331  1
  Al  Al1801  1  0.18749997  0.25000000  0.41666662  1
  Al  Al1802  1  0.18749997  0.25000000  0.74999993  1
  Al  Al1803  1  0.18749997  0.58333330  0.08333331  1
  Al  Al1804  1  0.18749997  0.58333330  0.41666662  1
  Al  Al1805  1  0.18749997  0.58333330  0.74999993  1
  Al  Al1806  1  0.18749997  0.91666661  0.08333331  1
  Al  Al1807  1  0.18749997  0.91666661  0.41666662  1
  Al  Al1808  1  0.18749997  0.91666661  0.74999993  1
  Al  Al1809  1  0.43749995  0.25000000  0.08333331  1
  Al  Al1810  1  0.43749995  0.25000000  0.41666662  1
  Al  Al1811  1  0.43749995  0.25000000  0.74999993  1
  Al  Al1812  1  0.43749995  0.58333330  0.08333331  1
  Al  Al1813  1  0.43749995  0.58333330  0.41666662  1
  Al  Al1814  1  0.43749995  0.58333330  0.74999993  1
  Al  Al1815  1  0.43749995  0.91666661  0.08333331  1
  Al  Al1816  1  0.43749995  0.91666661  0.41666662  1
  Al  Al1817  1  0.43749995  0.91666661  0.74999993  1
  Al  Al1818  1  0.68749994  0.25000000  0.08333331  1
  Al  Al1819  1  0.68749994  0.25000000  0.41666662  1
  Al  Al1820  1  0.68749994  0.25000000  0.74999993  1
  Al  Al1821  1  0.68749994  0.58333330  0.08333331  1
  Al  Al1822  1  0.68749994  0.58333330  0.41666662  1
  Al  Al1823  1  0.68749994  0.58333330  0.74999993  1
  Al  Al1824  1  0.68749994  0.91666661  0.08333331  1
  Al  Al1825  1  0.68749994  0.91666661  0.41666662  1
  Al  Al1826  1  0.68749994  0.91666661  0.74999993  1
  Al  Al1827  1  0.93749992  0.25000000  0.08333331  1
  Al  Al1828  1  0.93749992  0.25000000  0.41666662  1
  Al  Al1829  1  0.93749992  0.25000000  0.74999993  1
  Al  Al1830  1  0.93749992  0.58333330  0.08333331  1
  Al  Al1831  1  0.93749992  0.58333330  0.41666662  1
  Al  Al1832  1  0.93749992  0.58333330  0.74999993  1
  Al  Al1833  1  0.93749992  0.91666661  0.08333331  1
  Al  Al1834  1  0.93749992  0.91666661  0.41666662  1
  Al  Al1835  1  0.93749992  0.91666661  0.74999993  1
  Al  Al1836  1  0.18749997  0.08333327  0.24999995  1
  Al  Al1837  1  0.18749997  0.08333327  0.58333326  1
  Al  Al1838  1  0.18749997  0.08333327  0.91666657  1
  Al  Al1839  1  0.18749997  0.41666658  0.24999995  1
  Al  Al1840  1  0.18749997  0.41666658  0.58333326  1
  Al  Al1841  1  0.18749997  0.41666658  0.91666657  1
  Al  Al1842  1  0.18749997  0.74999988  0.24999995  1
  Al  Al1843  1  0.18749997  0.74999988  0.58333326  1
  Al  Al1844  1  0.18749997  0.74999988  0.91666657  1
  Al  Al1845  1  0.43749995  0.08333327  0.24999995  1
  Al  Al1846  1  0.43749995  0.08333327  0.58333326  1
  Al  Al1847  1  0.43749995  0.08333327  0.91666657  1
  Al  Al1848  1  0.43749995  0.41666658  0.24999995  1
  Al  Al1849  1  0.43749995  0.41666658  0.58333326  1
  Al  Al1850  1  0.43749995  0.41666658  0.91666657  1
  Al  Al1851  1  0.43749995  0.74999988  0.24999995  1
  Al  Al1852  1  0.43749995  0.74999988  0.58333326  1
  Al  Al1853  1  0.43749995  0.74999988  0.91666657  1
  Al  Al1854  1  0.68749994  0.08333327  0.24999995  1
  Al  Al1855  1  0.68749994  0.08333327  0.58333326  1
  Al  Al1856  1  0.68749994  0.08333327  0.91666657  1
  Al  Al1857  1  0.68749994  0.41666658  0.24999995  1
  Al  Al1858  1  0.68749994  0.41666658  0.58333326  1
  Al  Al1859  1  0.68749994  0.41666658  0.91666657  1
  Al  Al1860  1  0.68749994  0.74999988  0.24999995  1
  Al  Al1861  1  0.68749994  0.74999988  0.58333326  1
  Al  Al1862  1  0.68749994  0.74999988  0.91666657  1
  Al  Al1863  1  0.93749992  0.08333327  0.24999995  1
  Al  Al1864  1  0.93749992  0.08333327  0.58333326  1
  Al  Al1865  1  0.93749992  0.08333327  0.91666657  1
  Al  Al1866  1  0.93749992  0.41666658  0.24999995  1
  Al  Al1867  1  0.93749992  0.41666658  0.58333326  1
  Al  Al1868  1  0.93749992  0.41666658  0.91666657  1
  Al  Al1869  1  0.93749992  0.74999988  0.24999995  1
  Al  Al1870  1  0.93749992  0.74999988  0.58333326  1
  Al  Al1871  1  0.93749992  0.74999988  0.91666657  1
  O  O1872  1  0.25000002  0.08434011  0.22707244  1
  O  O1873  1  0.25000002  0.08434011  0.56040575  1
  O  O1874  1  0.25000002  0.08434011  0.89373906  1
  O  O1875  1  0.25000002  0.41767341  0.22707244  1
  O  O1876  1  0.25000002  0.41767341  0.56040575  1
  O  O1877  1  0.25000002  0.41767341  0.89373906  1
  O  O1878  1  0.25000002  0.75100672  0.22707244  1
  O  O1879  1  0.25000002  0.75100672  0.56040575  1
  O  O1880  1  0.25000002  0.75100672  0.89373906  1
  O  O1881  1  0.50000001  0.08434011  0.22707244  1
  O  O1882  1  0.50000001  0.08434011  0.56040575  1
  O  O1883  1  0.50000001  0.08434011  0.89373906  1
  O  O1884  1  0.50000001  0.41767341  0.22707244  1
  O  O1885  1  0.50000001  0.41767341  0.56040575  1
  O  O1886  1  0.50000001  0.41767341  0.89373906  1
  O  O1887  1  0.50000001  0.75100672  0.22707244  1
  O  O1888  1  0.50000001  0.75100672  0.56040575  1
  O  O1889  1  0.50000001  0.75100672  0.89373906  1
  O  O1890  1  0.74999999  0.08434011  0.22707244  1
  O  O1891  1  0.74999999  0.08434011  0.56040575  1
  O  O1892  1  0.74999999  0.08434011  0.89373906  1
  O  O1893  1  0.74999999  0.41767341  0.22707244  1
  O  O1894  1  0.74999999  0.41767341  0.56040575  1
  O  O1895  1  0.74999999  0.41767341  0.89373906  1
  O  O1896  1  0.74999999  0.75100672  0.22707244  1
  O  O1897  1  0.74999999  0.75100672  0.56040575  1
  O  O1898  1  0.74999999  0.75100672  0.89373906  1
  O  O1899  1  0.00000004  0.08434011  0.22707244  1
  O  O1900  1  0.00000004  0.08434011  0.56040575  1
  O  O1901  1  0.00000004  0.08434011  0.89373906  1
  O  O1902  1  0.00000004  0.41767341  0.22707244  1
  O  O1903  1  0.00000004  0.41767341  0.56040575  1
  O  O1904  1  0.00000004  0.41767341  0.89373906  1
  O  O1905  1  0.00000004  0.75100672  0.22707244  1
  O  O1906  1  0.00000004  0.75100672  0.56040575  1
  O  O1907  1  0.00000004  0.75100672  0.89373906  1
  C  C1908  1  0.24999963  0.02210678  0.31203071  1
  C  C1909  1  0.24999963  0.02210678  0.64536402  1
  C  C1910  1  0.24999963  0.02210678  0.97869733  1
  C  C1911  1  0.24999963  0.35544009  0.31203071  1
  C  C1912  1  0.24999963  0.35544009  0.64536402  1
  C  C1913  1  0.24999963  0.35544009  0.97869733  1
  C  C1914  1  0.24999963  0.68877339  0.31203071  1
  C  C1915  1  0.24999963  0.68877339  0.64536402  1
  C  C1916  1  0.24999963  0.68877339  0.97869733  1
  C  C1917  1  0.49999961  0.02210678  0.31203071  1
  C  C1918  1  0.49999961  0.02210678  0.64536402  1
  C  C1919  1  0.49999961  0.02210678  0.97869733  1
  C  C1920  1  0.49999961  0.35544009  0.31203071  1
  C  C1921  1  0.49999961  0.35544009  0.64536402  1
  C  C1922  1  0.49999961  0.35544009  0.97869733  1
  C  C1923  1  0.49999961  0.68877339  0.31203071  1
  C  C1924  1  0.49999961  0.68877339  0.64536402  1
  C  C1925  1  0.49999961  0.68877339  0.97869733  1
  C  C1926  1  0.74999959  0.02210678  0.31203071  1
  C  C1927  1  0.74999959  0.02210678  0.64536402  1
  C  C1928  1  0.74999959  0.02210678  0.97869733  1
  C  C1929  1  0.74999959  0.35544009  0.31203071  1
  C  C1930  1  0.74999959  0.35544009  0.64536402  1
  C  C1931  1  0.74999959  0.35544009  0.97869733  1
  C  C1932  1  0.74999959  0.68877339  0.31203071  1
  C  C1933  1  0.74999959  0.68877339  0.64536402  1
  C  C1934  1  0.74999959  0.68877339  0.97869733  1
  C  C1935  1  0.99999958  0.02210678  0.31203071  1
  C  C1936  1  0.99999958  0.02210678  0.64536402  1
  C  C1937  1  0.99999958  0.02210678  0.97869733  1
  C  C1938  1  0.99999958  0.35544009  0.31203071  1
  C  C1939  1  0.99999958  0.35544009  0.64536402  1
  C  C1940  1  0.99999958  0.35544009  0.97869733  1
  C  C1941  1  0.99999958  0.68877339  0.31203071  1
  C  C1942  1  0.99999958  0.68877339  0.64536402  1
  C  C1943  1  0.99999958  0.68877339  0.97869733  1
  C  C1944  1  0.25000009  0.04578593  0.28939751  1
  C  C1945  1  0.25000009  0.04578593  0.62273082  1
  C  C1946  1  0.25000009  0.04578593  0.95606413  1
  C  C1947  1  0.25000009  0.37911924  0.28939751  1
  C  C1948  1  0.25000009  0.37911924  0.62273082  1
  C  C1949  1  0.25000009  0.37911924  0.95606413  1
  C  C1950  1  0.25000009  0.71245255  0.28939751  1
  C  C1951  1  0.25000009  0.71245255  0.62273082  1
  C  C1952  1  0.25000009  0.71245255  0.95606413  1
  C  C1953  1  0.50000007  0.04578593  0.28939751  1
  C  C1954  1  0.50000007  0.04578593  0.62273082  1
  C  C1955  1  0.50000007  0.04578593  0.95606413  1
  C  C1956  1  0.50000007  0.37911924  0.28939751  1
  C  C1957  1  0.50000007  0.37911924  0.62273082  1
  C  C1958  1  0.50000007  0.37911924  0.95606413  1
  C  C1959  1  0.50000007  0.71245255  0.28939751  1
  C  C1960  1  0.50000007  0.71245255  0.62273082  1
  C  C1961  1  0.50000007  0.71245255  0.95606413  1
  C  C1962  1  0.75000006  0.04578593  0.28939751  1
  C  C1963  1  0.75000006  0.04578593  0.62273082  1
  C  C1964  1  0.75000006  0.04578593  0.95606413  1
  C  C1965  1  0.75000006  0.37911924  0.28939751  1
  C  C1966  1  0.75000006  0.37911924  0.62273082  1
  C  C1967  1  0.75000006  0.37911924  0.95606413  1
  C  C1968  1  0.75000006  0.71245255  0.28939751  1
  C  C1969  1  0.75000006  0.71245255  0.62273082  1
  C  C1970  1  0.75000006  0.71245255  0.95606413  1
  C  C1971  1  0.00000011  0.04578593  0.28939751  1
  C  C1972  1  0.00000011  0.04578593  0.62273082  1
  C  C1973  1  0.00000011  0.04578593  0.95606413  1
  C  C1974  1  0.00000011  0.37911924  0.28939751  1
  C  C1975  1  0.00000011  0.37911924  0.62273082  1
  C  C1976  1  0.00000011  0.37911924  0.95606413  1
  C  C1977  1  0.00000011  0.71245255  0.28939751  1
  C  C1978  1  0.00000011  0.71245255  0.62273082  1
  C  C1979  1  0.00000011  0.71245255  0.95606413  1
  C  C1980  1  0.24999994  0.14349935  0.31388219  1
  C  C1981  1  0.24999994  0.14349935  0.64721550  1
  C  C1982  1  0.24999994  0.14349935  0.98054881  1
  C  C1983  1  0.24999994  0.47683266  0.31388219  1
  C  C1984  1  0.24999994  0.47683266  0.64721550  1
  C  C1985  1  0.24999994  0.47683266  0.98054881  1
  C  C1986  1  0.24999994  0.81016596  0.31388219  1
  C  C1987  1  0.24999994  0.81016596  0.64721550  1
  C  C1988  1  0.24999994  0.81016596  0.98054881  1
  C  C1989  1  0.49999993  0.14349935  0.31388219  1
  C  C1990  1  0.49999993  0.14349935  0.64721550  1
  C  C1991  1  0.49999993  0.14349935  0.98054881  1
  C  C1992  1  0.49999993  0.47683266  0.31388219  1
  C  C1993  1  0.49999993  0.47683266  0.64721550  1
  C  C1994  1  0.49999993  0.47683266  0.98054881  1
  C  C1995  1  0.49999993  0.81016596  0.31388219  1
  C  C1996  1  0.49999993  0.81016596  0.64721550  1
  C  C1997  1  0.49999993  0.81016596  0.98054881  1
  C  C1998  1  0.74999991  0.14349935  0.31388219  1
  C  C1999  1  0.74999991  0.14349935  0.64721550  1
  C  C2000  1  0.74999991  0.14349935  0.98054881  1
  C  C2001  1  0.74999991  0.47683266  0.31388219  1
  C  C2002  1  0.74999991  0.47683266  0.64721550  1
  C  C2003  1  0.74999991  0.47683266  0.98054881  1
  C  C2004  1  0.74999991  0.81016596  0.31388219  1
  C  C2005  1  0.74999991  0.81016596  0.64721550  1
  C  C2006  1  0.74999991  0.81016596  0.98054881  1
  C  C2007  1  0.99999989  0.14349935  0.31388219  1
  C  C2008  1  0.99999989  0.14349935  0.64721550  1
  C  C2009  1  0.99999989  0.14349935  0.98054881  1
  C  C2010  1  0.99999989  0.47683266  0.31388219  1
  C  C2011  1  0.99999989  0.47683266  0.64721550  1
  C  C2012  1  0.99999989  0.47683266  0.98054881  1
  C  C2013  1  0.99999989  0.81016596  0.31388219  1
  C  C2014  1  0.99999989  0.81016596  0.64721550  1
  C  C2015  1  0.99999989  0.81016596  0.98054881  1
  C  C2016  1  0.25000044  0.11914369  0.29251962  1
  C  C2017  1  0.25000044  0.11914369  0.62585293  1
  C  C2018  1  0.25000044  0.11914369  0.95918624  1
  C  C2019  1  0.25000044  0.45247700  0.29251962  1
  C  C2020  1  0.25000044  0.45247700  0.62585293  1
  C  C2021  1  0.25000044  0.45247700  0.95918624  1
  C  C2022  1  0.25000044  0.78581031  0.29251962  1
  C  C2023  1  0.25000044  0.78581031  0.62585293  1
  C  C2024  1  0.25000044  0.78581031  0.95918624  1
  C  C2025  1  0.50000042  0.11914369  0.29251962  1
  C  C2026  1  0.50000042  0.11914369  0.62585293  1
  C  C2027  1  0.50000042  0.11914369  0.95918624  1
  C  C2028  1  0.50000042  0.45247700  0.29251962  1
  C  C2029  1  0.50000042  0.45247700  0.62585293  1
  C  C2030  1  0.50000042  0.45247700  0.95918624  1
  C  C2031  1  0.50000042  0.78581031  0.29251962  1
  C  C2032  1  0.50000042  0.78581031  0.62585293  1
  C  C2033  1  0.50000042  0.78581031  0.95918624  1
  C  C2034  1  0.75000040  0.11914369  0.29251962  1
  C  C2035  1  0.75000040  0.11914369  0.62585293  1
  C  C2036  1  0.75000040  0.11914369  0.95918624  1
  C  C2037  1  0.75000040  0.45247700  0.29251962  1
  C  C2038  1  0.75000040  0.45247700  0.62585293  1
  C  C2039  1  0.75000040  0.45247700  0.95918624  1
  C  C2040  1  0.75000040  0.78581031  0.29251962  1
  C  C2041  1  0.75000040  0.78581031  0.62585293  1
  C  C2042  1  0.75000040  0.78581031  0.95918624  1
  C  C2043  1  0.00000046  0.11914369  0.29251962  1
  C  C2044  1  0.00000046  0.11914369  0.62585293  1
  C  C2045  1  0.00000046  0.11914369  0.95918624  1
  C  C2046  1  0.00000046  0.45247700  0.29251962  1
  C  C2047  1  0.00000046  0.45247700  0.62585293  1
  C  C2048  1  0.00000046  0.45247700  0.95918624  1
  C  C2049  1  0.00000046  0.78581031  0.29251962  1
  C  C2050  1  0.00000046  0.78581031  0.62585293  1
  C  C2051  1  0.00000046  0.78581031  0.95918624  1
  O  O2052  1  0.12499990  0.25100678  0.06040582  1
  O  O2053  1  0.12499990  0.25100678  0.39373913  1
  O  O2054  1  0.12499990  0.25100678  0.72707244  1
  O  O2055  1  0.12499990  0.58434008  0.06040582  1
  O  O2056  1  0.12499990  0.58434008  0.39373913  1
  O  O2057  1  0.12499990  0.58434008  0.72707244  1
  O  O2058  1  0.12499990  0.91767339  0.06040582  1
  O  O2059  1  0.12499990  0.91767339  0.39373913  1
  O  O2060  1  0.12499990  0.91767339  0.72707244  1
  O  O2061  1  0.37499989  0.25100678  0.06040582  1
  O  O2062  1  0.37499989  0.25100678  0.39373913  1
  O  O2063  1  0.37499989  0.25100678  0.72707244  1
  O  O2064  1  0.37499989  0.58434008  0.06040582  1
  O  O2065  1  0.37499989  0.58434008  0.39373913  1
  O  O2066  1  0.37499989  0.58434008  0.72707244  1
  O  O2067  1  0.37499989  0.91767339  0.06040582  1
  O  O2068  1  0.37499989  0.91767339  0.39373913  1
  O  O2069  1  0.37499989  0.91767339  0.72707244  1
  O  O2070  1  0.62499987  0.25100678  0.06040582  1
  O  O2071  1  0.62499987  0.25100678  0.39373913  1
  O  O2072  1  0.62499987  0.25100678  0.72707244  1
  O  O2073  1  0.62499987  0.58434008  0.06040582  1
  O  O2074  1  0.62499987  0.58434008  0.39373913  1
  O  O2075  1  0.62499987  0.58434008  0.72707244  1
  O  O2076  1  0.62499987  0.91767339  0.06040582  1
  O  O2077  1  0.62499987  0.91767339  0.39373913  1
  O  O2078  1  0.62499987  0.91767339  0.72707244  1
  O  O2079  1  0.87499985  0.25100678  0.06040582  1
  O  O2080  1  0.87499985  0.25100678  0.39373913  1
  O  O2081  1  0.87499985  0.25100678  0.72707244  1
  O  O2082  1  0.87499985  0.58434008  0.06040582  1
  O  O2083  1  0.87499985  0.58434008  0.39373913  1
  O  O2084  1  0.87499985  0.58434008  0.72707244  1
  O  O2085  1  0.87499985  0.91767339  0.06040582  1
  O  O2086  1  0.87499985  0.91767339  0.39373913  1
  O  O2087  1  0.87499985  0.91767339  0.72707244  1
  C  C2088  1  0.12499993  0.18877344  0.14536405  1
  C  C2089  1  0.12499993  0.18877344  0.47869736  1
  C  C2090  1  0.12499993  0.18877344  0.81203067  1
  C  C2091  1  0.12499993  0.52210675  0.14536405  1
  C  C2092  1  0.12499993  0.52210675  0.47869736  1
  C  C2093  1  0.12499993  0.52210675  0.81203067  1
  C  C2094  1  0.12499993  0.85544006  0.14536405  1
  C  C2095  1  0.12499993  0.85544006  0.47869736  1
  C  C2096  1  0.12499993  0.85544006  0.81203067  1
  C  C2097  1  0.37499992  0.18877344  0.14536405  1
  C  C2098  1  0.37499992  0.18877344  0.47869736  1
  C  C2099  1  0.37499992  0.18877344  0.81203067  1
  C  C2100  1  0.37499992  0.52210675  0.14536405  1
  C  C2101  1  0.37499992  0.52210675  0.47869736  1
  C  C2102  1  0.37499992  0.52210675  0.81203067  1
  C  C2103  1  0.37499992  0.85544006  0.14536405  1
  C  C2104  1  0.37499992  0.85544006  0.47869736  1
  C  C2105  1  0.37499992  0.85544006  0.81203067  1
  C  C2106  1  0.62499990  0.18877344  0.14536405  1
  C  C2107  1  0.62499990  0.18877344  0.47869736  1
  C  C2108  1  0.62499990  0.18877344  0.81203067  1
  C  C2109  1  0.62499990  0.52210675  0.14536405  1
  C  C2110  1  0.62499990  0.52210675  0.47869736  1
  C  C2111  1  0.62499990  0.52210675  0.81203067  1
  C  C2112  1  0.62499990  0.85544006  0.14536405  1
  C  C2113  1  0.62499990  0.85544006  0.47869736  1
  C  C2114  1  0.62499990  0.85544006  0.81203067  1
  C  C2115  1  0.87499988  0.18877344  0.14536405  1
  C  C2116  1  0.87499988  0.18877344  0.47869736  1
  C  C2117  1  0.87499988  0.18877344  0.81203067  1
  C  C2118  1  0.87499988  0.52210675  0.14536405  1
  C  C2119  1  0.87499988  0.52210675  0.47869736  1
  C  C2120  1  0.87499988  0.52210675  0.81203067  1
  C  C2121  1  0.87499988  0.85544006  0.14536405  1
  C  C2122  1  0.87499988  0.85544006  0.47869736  1
  C  C2123  1  0.87499988  0.85544006  0.81203067  1
  C  C2124  1  0.12500053  0.21245257  0.12273088  1
  C  C2125  1  0.12500053  0.21245257  0.45606418  1
  C  C2126  1  0.12500053  0.21245257  0.78939749  1
  C  C2127  1  0.12500053  0.54578588  0.12273088  1
  C  C2128  1  0.12500053  0.54578588  0.45606418  1
  C  C2129  1  0.12500053  0.54578588  0.78939749  1
  C  C2130  1  0.12500053  0.87911919  0.12273088  1
  C  C2131  1  0.12500053  0.87911919  0.45606418  1
  C  C2132  1  0.12500053  0.87911919  0.78939749  1
  C  C2133  1  0.37500051  0.21245257  0.12273088  1
  C  C2134  1  0.37500051  0.21245257  0.45606418  1
  C  C2135  1  0.37500051  0.21245257  0.78939749  1
  C  C2136  1  0.37500051  0.54578588  0.12273088  1
  C  C2137  1  0.37500051  0.54578588  0.45606418  1
  C  C2138  1  0.37500051  0.54578588  0.78939749  1
  C  C2139  1  0.37500051  0.87911919  0.12273088  1
  C  C2140  1  0.37500051  0.87911919  0.45606418  1
  C  C2141  1  0.37500051  0.87911919  0.78939749  1
  C  C2142  1  0.62500049  0.21245257  0.12273088  1
  C  C2143  1  0.62500049  0.21245257  0.45606418  1
  C  C2144  1  0.62500049  0.21245257  0.78939749  1
  C  C2145  1  0.62500049  0.54578588  0.12273088  1
  C  C2146  1  0.62500049  0.54578588  0.45606418  1
  C  C2147  1  0.62500049  0.54578588  0.78939749  1
  C  C2148  1  0.62500049  0.87911919  0.12273088  1
  C  C2149  1  0.62500049  0.87911919  0.45606418  1
  C  C2150  1  0.62500049  0.87911919  0.78939749  1
  C  C2151  1  0.87500047  0.21245257  0.12273088  1
  C  C2152  1  0.87500047  0.21245257  0.45606418  1
  C  C2153  1  0.87500047  0.21245257  0.78939749  1
  C  C2154  1  0.87500047  0.54578588  0.12273088  1
  C  C2155  1  0.87500047  0.54578588  0.45606418  1
  C  C2156  1  0.87500047  0.54578588  0.78939749  1
  C  C2157  1  0.87500047  0.87911919  0.12273088  1
  C  C2158  1  0.87500047  0.87911919  0.45606418  1
  C  C2159  1  0.87500047  0.87911919  0.78939749  1
  C  C2160  1  0.12500043  0.31016598  0.14721554  1
  C  C2161  1  0.12500043  0.31016598  0.48054885  1
  C  C2162  1  0.12500043  0.31016598  0.81388216  1
  C  C2163  1  0.12500043  0.64349929  0.14721554  1
  C  C2164  1  0.12500043  0.64349929  0.48054885  1
  C  C2165  1  0.12500043  0.64349929  0.81388216  1
  C  C2166  1  0.12500043  0.97683260  0.14721554  1
  C  C2167  1  0.12500043  0.97683260  0.48054885  1
  C  C2168  1  0.12500043  0.97683260  0.81388216  1
  C  C2169  1  0.37500041  0.31016598  0.14721554  1
  C  C2170  1  0.37500041  0.31016598  0.48054885  1
  C  C2171  1  0.37500041  0.31016598  0.81388216  1
  C  C2172  1  0.37500041  0.64349929  0.14721554  1
  C  C2173  1  0.37500041  0.64349929  0.48054885  1
  C  C2174  1  0.37500041  0.64349929  0.81388216  1
  C  C2175  1  0.37500041  0.97683260  0.14721554  1
  C  C2176  1  0.37500041  0.97683260  0.48054885  1
  C  C2177  1  0.37500041  0.97683260  0.81388216  1
  C  C2178  1  0.62500040  0.31016598  0.14721554  1
  C  C2179  1  0.62500040  0.31016598  0.48054885  1
  C  C2180  1  0.62500040  0.31016598  0.81388216  1
  C  C2181  1  0.62500040  0.64349929  0.14721554  1
  C  C2182  1  0.62500040  0.64349929  0.48054885  1
  C  C2183  1  0.62500040  0.64349929  0.81388216  1
  C  C2184  1  0.62500040  0.97683260  0.14721554  1
  C  C2185  1  0.62500040  0.97683260  0.48054885  1
  C  C2186  1  0.62500040  0.97683260  0.81388216  1
  C  C2187  1  0.87500038  0.31016598  0.14721554  1
  C  C2188  1  0.87500038  0.31016598  0.48054885  1
  C  C2189  1  0.87500038  0.31016598  0.81388216  1
  C  C2190  1  0.87500038  0.64349929  0.14721554  1
  C  C2191  1  0.87500038  0.64349929  0.48054885  1
  C  C2192  1  0.87500038  0.64349929  0.81388216  1
  C  C2193  1  0.87500038  0.97683260  0.14721554  1
  C  C2194  1  0.87500038  0.97683260  0.48054885  1
  C  C2195  1  0.87500038  0.97683260  0.81388216  1
  C  C2196  1  0.12500038  0.28581036  0.12585300  1
  C  C2197  1  0.12500038  0.28581036  0.45918631  1
  C  C2198  1  0.12500038  0.28581036  0.79251962  1
  C  C2199  1  0.12500038  0.61914367  0.12585300  1
  C  C2200  1  0.12500038  0.61914367  0.45918631  1
  C  C2201  1  0.12500038  0.61914367  0.79251962  1
  C  C2202  1  0.12500038  0.95247698  0.12585300  1
  C  C2203  1  0.12500038  0.95247698  0.45918631  1
  C  C2204  1  0.12500038  0.95247698  0.79251962  1
  C  C2205  1  0.37500036  0.28581036  0.12585300  1
  C  C2206  1  0.37500036  0.28581036  0.45918631  1
  C  C2207  1  0.37500036  0.28581036  0.79251962  1
  C  C2208  1  0.37500036  0.61914367  0.12585300  1
  C  C2209  1  0.37500036  0.61914367  0.45918631  1
  C  C2210  1  0.37500036  0.61914367  0.79251962  1
  C  C2211  1  0.37500036  0.95247698  0.12585300  1
  C  C2212  1  0.37500036  0.95247698  0.45918631  1
  C  C2213  1  0.37500036  0.95247698  0.79251962  1
  C  C2214  1  0.62500034  0.28581036  0.12585300  1
  C  C2215  1  0.62500034  0.28581036  0.45918631  1
  C  C2216  1  0.62500034  0.28581036  0.79251962  1
  C  C2217  1  0.62500034  0.61914367  0.12585300  1
  C  C2218  1  0.62500034  0.61914367  0.45918631  1
  C  C2219  1  0.62500034  0.61914367  0.79251962  1
  C  C2220  1  0.62500034  0.95247698  0.12585300  1
  C  C2221  1  0.62500034  0.95247698  0.45918631  1
  C  C2222  1  0.62500034  0.95247698  0.79251962  1
  C  C2223  1  0.87500032  0.28581036  0.12585300  1
  C  C2224  1  0.87500032  0.28581036  0.45918631  1
  C  C2225  1  0.87500032  0.28581036  0.79251962  1
  C  C2226  1  0.87500032  0.61914367  0.12585300  1
  C  C2227  1  0.87500032  0.61914367  0.45918631  1
  C  C2228  1  0.87500032  0.61914367  0.79251962  1
  C  C2229  1  0.87500032  0.95247698  0.12585300  1
  C  C2230  1  0.87500032  0.95247698  0.45918631  1
  C  C2231  1  0.87500032  0.95247698  0.79251962  1
  O  O2232  1  0.25000004  0.24899314  0.10626079  1
  O  O2233  1  0.25000004  0.24899314  0.43959410  1
  O  O2234  1  0.25000004  0.24899314  0.77292741  1
  O  O2235  1  0.25000004  0.58232645  0.10626079  1
  O  O2236  1  0.25000004  0.58232645  0.43959410  1
  O  O2237  1  0.25000004  0.58232645  0.77292741  1
  O  O2238  1  0.25000004  0.91565976  0.10626079  1
  O  O2239  1  0.25000004  0.91565976  0.43959410  1
  O  O2240  1  0.25000004  0.91565976  0.77292741  1
  O  O2241  1  0.50000002  0.24899314  0.10626079  1
  O  O2242  1  0.50000002  0.24899314  0.43959410  1
  O  O2243  1  0.50000002  0.24899314  0.77292741  1
  O  O2244  1  0.50000002  0.58232645  0.10626079  1
  O  O2245  1  0.50000002  0.58232645  0.43959410  1
  O  O2246  1  0.50000002  0.58232645  0.77292741  1
  O  O2247  1  0.50000002  0.91565976  0.10626079  1
  O  O2248  1  0.50000002  0.91565976  0.43959410  1
  O  O2249  1  0.50000002  0.91565976  0.77292741  1
  O  O2250  1  0.75000001  0.24899314  0.10626079  1
  O  O2251  1  0.75000001  0.24899314  0.43959410  1
  O  O2252  1  0.75000001  0.24899314  0.77292741  1
  O  O2253  1  0.75000001  0.58232645  0.10626079  1
  O  O2254  1  0.75000001  0.58232645  0.43959410  1
  O  O2255  1  0.75000001  0.58232645  0.77292741  1
  O  O2256  1  0.75000001  0.91565976  0.10626079  1
  O  O2257  1  0.75000001  0.91565976  0.43959410  1
  O  O2258  1  0.75000001  0.91565976  0.77292741  1
  O  O2259  1  0.00000006  0.24899314  0.10626079  1
  O  O2260  1  0.00000006  0.24899314  0.43959410  1
  O  O2261  1  0.00000006  0.24899314  0.77292741  1
  O  O2262  1  0.00000006  0.58232645  0.10626079  1
  O  O2263  1  0.00000006  0.58232645  0.43959410  1
  O  O2264  1  0.00000006  0.58232645  0.77292741  1
  O  O2265  1  0.00000006  0.91565976  0.10626079  1
  O  O2266  1  0.00000006  0.91565976  0.43959410  1
  O  O2267  1  0.00000006  0.91565976  0.77292741  1
  C  C2268  1  0.24999958  0.31122647  0.02130256  1
  C  C2269  1  0.24999958  0.31122647  0.35463587  1
  C  C2270  1  0.24999958  0.31122647  0.68796918  1
  C  C2271  1  0.24999958  0.64455978  0.02130256  1
  C  C2272  1  0.24999958  0.64455978  0.35463587  1
  C  C2273  1  0.24999958  0.64455978  0.68796918  1
  C  C2274  1  0.24999958  0.97789309  0.02130256  1
  C  C2275  1  0.24999958  0.97789309  0.35463587  1
  C  C2276  1  0.24999958  0.97789309  0.68796918  1
  C  C2277  1  0.49999956  0.31122647  0.02130256  1
  C  C2278  1  0.49999956  0.31122647  0.35463587  1
  C  C2279  1  0.49999956  0.31122647  0.68796918  1
  C  C2280  1  0.49999956  0.64455978  0.02130256  1
  C  C2281  1  0.49999956  0.64455978  0.35463587  1
  C  C2282  1  0.49999956  0.64455978  0.68796918  1
  C  C2283  1  0.49999956  0.97789309  0.02130256  1
  C  C2284  1  0.49999956  0.97789309  0.35463587  1
  C  C2285  1  0.49999956  0.97789309  0.68796918  1
  C  C2286  1  0.74999954  0.31122647  0.02130256  1
  C  C2287  1  0.74999954  0.31122647  0.35463587  1
  C  C2288  1  0.74999954  0.31122647  0.68796918  1
  C  C2289  1  0.74999954  0.64455978  0.02130256  1
  C  C2290  1  0.74999954  0.64455978  0.35463587  1
  C  C2291  1  0.74999954  0.64455978  0.68796918  1
  C  C2292  1  0.74999954  0.97789309  0.02130256  1
  C  C2293  1  0.74999954  0.97789309  0.35463587  1
  C  C2294  1  0.74999954  0.97789309  0.68796918  1
  C  C2295  1  0.99999952  0.31122647  0.02130256  1
  C  C2296  1  0.99999952  0.31122647  0.35463587  1
  C  C2297  1  0.99999952  0.31122647  0.68796918  1
  C  C2298  1  0.99999952  0.64455978  0.02130256  1
  C  C2299  1  0.99999952  0.64455978  0.35463587  1
  C  C2300  1  0.99999952  0.64455978  0.68796918  1
  C  C2301  1  0.99999952  0.97789309  0.02130256  1
  C  C2302  1  0.99999952  0.97789309  0.35463587  1
  C  C2303  1  0.99999952  0.97789309  0.68796918  1
  C  C2304  1  0.24999954  0.28754735  0.04393573  1
  C  C2305  1  0.24999954  0.28754735  0.37726904  1
  C  C2306  1  0.24999954  0.28754735  0.71060235  1
  C  C2307  1  0.24999954  0.62088066  0.04393573  1
  C  C2308  1  0.24999954  0.62088066  0.37726904  1
  C  C2309  1  0.24999954  0.62088066  0.71060235  1
  C  C2310  1  0.24999954  0.95421396  0.04393573  1
  C  C2311  1  0.24999954  0.95421396  0.37726904  1
  C  C2312  1  0.24999954  0.95421396  0.71060235  1
  C  C2313  1  0.49999952  0.28754735  0.04393573  1
  C  C2314  1  0.49999952  0.28754735  0.37726904  1
  C  C2315  1  0.49999952  0.28754735  0.71060235  1
  C  C2316  1  0.49999952  0.62088066  0.04393573  1
  C  C2317  1  0.49999952  0.62088066  0.37726904  1
  C  C2318  1  0.49999952  0.62088066  0.71060235  1
  C  C2319  1  0.49999952  0.95421396  0.04393573  1
  C  C2320  1  0.49999952  0.95421396  0.37726904  1
  C  C2321  1  0.49999952  0.95421396  0.71060235  1
  C  C2322  1  0.74999950  0.28754735  0.04393573  1
  C  C2323  1  0.74999950  0.28754735  0.37726904  1
  C  C2324  1  0.74999950  0.28754735  0.71060235  1
  C  C2325  1  0.74999950  0.62088066  0.04393573  1
  C  C2326  1  0.74999950  0.62088066  0.37726904  1
  C  C2327  1  0.74999950  0.62088066  0.71060235  1
  C  C2328  1  0.74999950  0.95421396  0.04393573  1
  C  C2329  1  0.74999950  0.95421396  0.37726904  1
  C  C2330  1  0.74999950  0.95421396  0.71060235  1
  C  C2331  1  0.99999948  0.28754735  0.04393573  1
  C  C2332  1  0.99999948  0.28754735  0.37726904  1
  C  C2333  1  0.99999948  0.28754735  0.71060235  1
  C  C2334  1  0.99999948  0.62088066  0.04393573  1
  C  C2335  1  0.99999948  0.62088066  0.37726904  1
  C  C2336  1  0.99999948  0.62088066  0.71060235  1
  C  C2337  1  0.99999948  0.95421396  0.04393573  1
  C  C2338  1  0.99999948  0.95421396  0.37726904  1
  C  C2339  1  0.99999948  0.95421396  0.71060235  1
  C  C2340  1  0.24999989  0.18983393  0.01945108  1
  C  C2341  1  0.24999989  0.18983393  0.35278439  1
  C  C2342  1  0.24999989  0.18983393  0.68611770  1
  C  C2343  1  0.24999989  0.52316724  0.01945108  1
  C  C2344  1  0.24999989  0.52316724  0.35278439  1
  C  C2345  1  0.24999989  0.52316724  0.68611770  1
  C  C2346  1  0.24999989  0.85650055  0.01945108  1
  C  C2347  1  0.24999989  0.85650055  0.35278439  1
  C  C2348  1  0.24999989  0.85650055  0.68611770  1
  C  C2349  1  0.49999987  0.18983393  0.01945108  1
  C  C2350  1  0.49999987  0.18983393  0.35278439  1
  C  C2351  1  0.49999987  0.18983393  0.68611770  1
  C  C2352  1  0.49999987  0.52316724  0.01945108  1
  C  C2353  1  0.49999987  0.52316724  0.35278439  1
  C  C2354  1  0.49999987  0.52316724  0.68611770  1
  C  C2355  1  0.49999987  0.85650055  0.01945108  1
  C  C2356  1  0.49999987  0.85650055  0.35278439  1
  C  C2357  1  0.49999987  0.85650055  0.68611770  1
  C  C2358  1  0.74999985  0.18983393  0.01945108  1
  C  C2359  1  0.74999985  0.18983393  0.35278439  1
  C  C2360  1  0.74999985  0.18983393  0.68611770  1
  C  C2361  1  0.74999985  0.52316724  0.01945108  1
  C  C2362  1  0.74999985  0.52316724  0.35278439  1
  C  C2363  1  0.74999985  0.52316724  0.68611770  1
  C  C2364  1  0.74999985  0.85650055  0.01945108  1
  C  C2365  1  0.74999985  0.85650055  0.35278439  1
  C  C2366  1  0.74999985  0.85650055  0.68611770  1
  C  C2367  1  0.99999983  0.18983393  0.01945108  1
  C  C2368  1  0.99999983  0.18983393  0.35278439  1
  C  C2369  1  0.99999983  0.18983393  0.68611770  1
  C  C2370  1  0.99999983  0.52316724  0.01945108  1
  C  C2371  1  0.99999983  0.52316724  0.35278439  1
  C  C2372  1  0.99999983  0.52316724  0.68611770  1
  C  C2373  1  0.99999983  0.85650055  0.01945108  1
  C  C2374  1  0.99999983  0.85650055  0.35278439  1
  C  C2375  1  0.99999983  0.85650055  0.68611770  1
  C  C2376  1  0.24999986  0.21418955  0.04081362  1
  C  C2377  1  0.24999986  0.21418955  0.37414693  1
  C  C2378  1  0.24999986  0.21418955  0.70748024  1
  C  C2379  1  0.24999986  0.54752286  0.04081362  1
  C  C2380  1  0.24999986  0.54752286  0.37414693  1
  C  C2381  1  0.24999986  0.54752286  0.70748024  1
  C  C2382  1  0.24999986  0.88085617  0.04081362  1
  C  C2383  1  0.24999986  0.88085617  0.37414693  1
  C  C2384  1  0.24999986  0.88085617  0.70748024  1
  C  C2385  1  0.49999984  0.21418955  0.04081362  1
  C  C2386  1  0.49999984  0.21418955  0.37414693  1
  C  C2387  1  0.49999984  0.21418955  0.70748024  1
  C  C2388  1  0.49999984  0.54752286  0.04081362  1
  C  C2389  1  0.49999984  0.54752286  0.37414693  1
  C  C2390  1  0.49999984  0.54752286  0.70748024  1
  C  C2391  1  0.49999984  0.88085617  0.04081362  1
  C  C2392  1  0.49999984  0.88085617  0.37414693  1
  C  C2393  1  0.49999984  0.88085617  0.70748024  1
  C  C2394  1  0.74999982  0.21418955  0.04081362  1
  C  C2395  1  0.74999982  0.21418955  0.37414693  1
  C  C2396  1  0.74999982  0.21418955  0.70748024  1
  C  C2397  1  0.74999982  0.54752286  0.04081362  1
  C  C2398  1  0.74999982  0.54752286  0.37414693  1
  C  C2399  1  0.74999982  0.54752286  0.70748024  1
  C  C2400  1  0.74999982  0.88085617  0.04081362  1
  C  C2401  1  0.74999982  0.88085617  0.37414693  1
  C  C2402  1  0.74999982  0.88085617  0.70748024  1
  C  C2403  1  0.99999980  0.21418955  0.04081362  1
  C  C2404  1  0.99999980  0.21418955  0.37414693  1
  C  C2405  1  0.99999980  0.21418955  0.70748024  1
  C  C2406  1  0.99999980  0.54752286  0.04081362  1
  C  C2407  1  0.99999980  0.54752286  0.37414693  1
  C  C2408  1  0.99999980  0.54752286  0.70748024  1
  C  C2409  1  0.99999980  0.88085617  0.04081362  1
  C  C2410  1  0.99999980  0.88085617  0.37414693  1
  C  C2411  1  0.99999980  0.88085617  0.70748024  1
  O  O2412  1  0.12499992  0.08232650  0.27292747  1
  O  O2413  1  0.12499992  0.08232650  0.60626078  1
  O  O2414  1  0.12499992  0.08232650  0.93959409  1
  O  O2415  1  0.12499992  0.41565981  0.27292747  1
  O  O2416  1  0.12499992  0.41565981  0.60626078  1
  O  O2417  1  0.12499992  0.41565981  0.93959409  1
  O  O2418  1  0.12499992  0.74899312  0.27292747  1
  O  O2419  1  0.12499992  0.74899312  0.60626078  1
  O  O2420  1  0.12499992  0.74899312  0.93959409  1
  O  O2421  1  0.37499990  0.08232650  0.27292747  1
  O  O2422  1  0.37499990  0.08232650  0.60626078  1
  O  O2423  1  0.37499990  0.08232650  0.93959409  1
  O  O2424  1  0.37499990  0.41565981  0.27292747  1
  O  O2425  1  0.37499990  0.41565981  0.60626078  1
  O  O2426  1  0.37499990  0.41565981  0.93959409  1
  O  O2427  1  0.37499990  0.74899312  0.27292747  1
  O  O2428  1  0.37499990  0.74899312  0.60626078  1
  O  O2429  1  0.37499990  0.74899312  0.93959409  1
  O  O2430  1  0.62499989  0.08232650  0.27292747  1
  O  O2431  1  0.62499989  0.08232650  0.60626078  1
  O  O2432  1  0.62499989  0.08232650  0.93959409  1
  O  O2433  1  0.62499989  0.41565981  0.27292747  1
  O  O2434  1  0.62499989  0.41565981  0.60626078  1
  O  O2435  1  0.62499989  0.41565981  0.93959409  1
  O  O2436  1  0.62499989  0.74899312  0.27292747  1
  O  O2437  1  0.62499989  0.74899312  0.60626078  1
  O  O2438  1  0.62499989  0.74899312  0.93959409  1
  O  O2439  1  0.87499987  0.08232650  0.27292747  1
  O  O2440  1  0.87499987  0.08232650  0.60626078  1
  O  O2441  1  0.87499987  0.08232650  0.93959409  1
  O  O2442  1  0.87499987  0.41565981  0.27292747  1
  O  O2443  1  0.87499987  0.41565981  0.60626078  1
  O  O2444  1  0.87499987  0.41565981  0.93959409  1
  O  O2445  1  0.87499987  0.74899312  0.27292747  1
  O  O2446  1  0.87499987  0.74899312  0.60626078  1
  O  O2447  1  0.87499987  0.74899312  0.93959409  1
  C  C2448  1  0.12499988  0.14455983  0.18796920  1
  C  C2449  1  0.12499988  0.14455983  0.52130251  1
  C  C2450  1  0.12499988  0.14455983  0.85463582  1
  C  C2451  1  0.12499988  0.47789314  0.18796920  1
  C  C2452  1  0.12499988  0.47789314  0.52130251  1
  C  C2453  1  0.12499988  0.47789314  0.85463582  1
  C  C2454  1  0.12499988  0.81122645  0.18796920  1
  C  C2455  1  0.12499988  0.81122645  0.52130251  1
  C  C2456  1  0.12499988  0.81122645  0.85463582  1
  C  C2457  1  0.37499986  0.14455983  0.18796920  1
  C  C2458  1  0.37499986  0.14455983  0.52130251  1
  C  C2459  1  0.37499986  0.14455983  0.85463582  1
  C  C2460  1  0.37499986  0.47789314  0.18796920  1
  C  C2461  1  0.37499986  0.47789314  0.52130251  1
  C  C2462  1  0.37499986  0.47789314  0.85463582  1
  C  C2463  1  0.37499986  0.81122645  0.18796920  1
  C  C2464  1  0.37499986  0.81122645  0.52130251  1
  C  C2465  1  0.37499986  0.81122645  0.85463582  1
  C  C2466  1  0.62499985  0.14455983  0.18796920  1
  C  C2467  1  0.62499985  0.14455983  0.52130251  1
  C  C2468  1  0.62499985  0.14455983  0.85463582  1
  C  C2469  1  0.62499985  0.47789314  0.18796920  1
  C  C2470  1  0.62499985  0.47789314  0.52130251  1
  C  C2471  1  0.62499985  0.47789314  0.85463582  1
  C  C2472  1  0.62499985  0.81122645  0.18796920  1
  C  C2473  1  0.62499985  0.81122645  0.52130251  1
  C  C2474  1  0.62499985  0.81122645  0.85463582  1
  C  C2475  1  0.87499983  0.14455983  0.18796920  1
  C  C2476  1  0.87499983  0.14455983  0.52130251  1
  C  C2477  1  0.87499983  0.14455983  0.85463582  1
  C  C2478  1  0.87499983  0.47789314  0.18796920  1
  C  C2479  1  0.87499983  0.47789314  0.52130251  1
  C  C2480  1  0.87499983  0.47789314  0.85463582  1
  C  C2481  1  0.87499983  0.81122645  0.18796920  1
  C  C2482  1  0.87499983  0.81122645  0.52130251  1
  C  C2483  1  0.87499983  0.81122645  0.85463582  1
  C  C2484  1  0.12499998  0.12088067  0.21060240  1
  C  C2485  1  0.12499998  0.12088067  0.54393571  1
  C  C2486  1  0.12499998  0.12088067  0.87726902  1
  C  C2487  1  0.12499998  0.45421398  0.21060240  1
  C  C2488  1  0.12499998  0.45421398  0.54393571  1
  C  C2489  1  0.12499998  0.45421398  0.87726902  1
  C  C2490  1  0.12499998  0.78754729  0.21060240  1
  C  C2491  1  0.12499998  0.78754729  0.54393571  1
  C  C2492  1  0.12499998  0.78754729  0.87726902  1
  C  C2493  1  0.37499996  0.12088067  0.21060240  1
  C  C2494  1  0.37499996  0.12088067  0.54393571  1
  C  C2495  1  0.37499996  0.12088067  0.87726902  1
  C  C2496  1  0.37499996  0.45421398  0.21060240  1
  C  C2497  1  0.37499996  0.45421398  0.54393571  1
  C  C2498  1  0.37499996  0.45421398  0.87726902  1
  C  C2499  1  0.37499996  0.78754729  0.21060240  1
  C  C2500  1  0.37499996  0.78754729  0.54393571  1
  C  C2501  1  0.37499996  0.78754729  0.87726902  1
  C  C2502  1  0.62499994  0.12088067  0.21060240  1
  C  C2503  1  0.62499994  0.12088067  0.54393571  1
  C  C2504  1  0.62499994  0.12088067  0.87726902  1
  C  C2505  1  0.62499994  0.45421398  0.21060240  1
  C  C2506  1  0.62499994  0.45421398  0.54393571  1
  C  C2507  1  0.62499994  0.45421398  0.87726902  1
  C  C2508  1  0.62499994  0.78754729  0.21060240  1
  C  C2509  1  0.62499994  0.78754729  0.54393571  1
  C  C2510  1  0.62499994  0.78754729  0.87726902  1
  C  C2511  1  0.87499993  0.12088067  0.21060240  1
  C  C2512  1  0.87499993  0.12088067  0.54393571  1
  C  C2513  1  0.87499993  0.12088067  0.87726902  1
  C  C2514  1  0.87499993  0.45421398  0.21060240  1
  C  C2515  1  0.87499993  0.45421398  0.54393571  1
  C  C2516  1  0.87499993  0.45421398  0.87726902  1
  C  C2517  1  0.87499993  0.78754729  0.21060240  1
  C  C2518  1  0.87499993  0.78754729  0.54393571  1
  C  C2519  1  0.87499993  0.78754729  0.87726902  1
  C  C2520  1  0.12500038  0.02316726  0.18611771  1
  C  C2521  1  0.12500038  0.02316726  0.51945102  1
  C  C2522  1  0.12500038  0.02316726  0.85278433  1
  C  C2523  1  0.12500038  0.35650057  0.18611771  1
  C  C2524  1  0.12500038  0.35650057  0.51945102  1
  C  C2525  1  0.12500038  0.35650057  0.85278433  1
  C  C2526  1  0.12500038  0.68983388  0.18611771  1
  C  C2527  1  0.12500038  0.68983388  0.51945102  1
  C  C2528  1  0.12500038  0.68983388  0.85278433  1
  C  C2529  1  0.37500036  0.02316726  0.18611771  1
  C  C2530  1  0.37500036  0.02316726  0.51945102  1
  C  C2531  1  0.37500036  0.02316726  0.85278433  1
  C  C2532  1  0.37500036  0.35650057  0.18611771  1
  C  C2533  1  0.37500036  0.35650057  0.51945102  1
  C  C2534  1  0.37500036  0.35650057  0.85278433  1
  C  C2535  1  0.37500036  0.68983388  0.18611771  1
  C  C2536  1  0.37500036  0.68983388  0.51945102  1
  C  C2537  1  0.37500036  0.68983388  0.85278433  1
  C  C2538  1  0.62500034  0.02316726  0.18611771  1
  C  C2539  1  0.62500034  0.02316726  0.51945102  1
  C  C2540  1  0.62500034  0.02316726  0.85278433  1
  C  C2541  1  0.62500034  0.35650057  0.18611771  1
  C  C2542  1  0.62500034  0.35650057  0.51945102  1
  C  C2543  1  0.62500034  0.35650057  0.85278433  1
  C  C2544  1  0.62500034  0.68983388  0.18611771  1
  C  C2545  1  0.62500034  0.68983388  0.51945102  1
  C  C2546  1  0.62500034  0.68983388  0.85278433  1
  C  C2547  1  0.87500032  0.02316726  0.18611771  1
  C  C2548  1  0.87500032  0.02316726  0.51945102  1
  C  C2549  1  0.87500032  0.02316726  0.85278433  1
  C  C2550  1  0.87500032  0.35650057  0.18611771  1
  C  C2551  1  0.87500032  0.35650057  0.51945102  1
  C  C2552  1  0.87500032  0.35650057  0.85278433  1
  C  C2553  1  0.87500032  0.68983388  0.18611771  1
  C  C2554  1  0.87500032  0.68983388  0.51945102  1
  C  C2555  1  0.87500032  0.68983388  0.85278433  1
  C  C2556  1  0.12499979  0.04752292  0.20748028  1
  C  C2557  1  0.12499979  0.04752292  0.54081359  1
  C  C2558  1  0.12499979  0.04752292  0.87414690  1
  C  C2559  1  0.12499979  0.38085623  0.20748028  1
  C  C2560  1  0.12499979  0.38085623  0.54081359  1
  C  C2561  1  0.12499979  0.38085623  0.87414690  1
  C  C2562  1  0.12499979  0.71418954  0.20748028  1
  C  C2563  1  0.12499979  0.71418954  0.54081359  1
  C  C2564  1  0.12499979  0.71418954  0.87414690  1
  C  C2565  1  0.37499978  0.04752292  0.20748028  1
  C  C2566  1  0.37499978  0.04752292  0.54081359  1
  C  C2567  1  0.37499978  0.04752292  0.87414690  1
  C  C2568  1  0.37499978  0.38085623  0.20748028  1
  C  C2569  1  0.37499978  0.38085623  0.54081359  1
  C  C2570  1  0.37499978  0.38085623  0.87414690  1
  C  C2571  1  0.37499978  0.71418954  0.20748028  1
  C  C2572  1  0.37499978  0.71418954  0.54081359  1
  C  C2573  1  0.37499978  0.71418954  0.87414690  1
  C  C2574  1  0.62499976  0.04752292  0.20748028  1
  C  C2575  1  0.62499976  0.04752292  0.54081359  1
  C  C2576  1  0.62499976  0.04752292  0.87414690  1
  C  C2577  1  0.62499976  0.38085623  0.20748028  1
  C  C2578  1  0.62499976  0.38085623  0.54081359  1
  C  C2579  1  0.62499976  0.38085623  0.87414690  1
  C  C2580  1  0.62499976  0.71418954  0.20748028  1
  C  C2581  1  0.62499976  0.71418954  0.54081359  1
  C  C2582  1  0.62499976  0.71418954  0.87414690  1
  C  C2583  1  0.87499974  0.04752292  0.20748028  1
  C  C2584  1  0.87499974  0.04752292  0.54081359  1
  C  C2585  1  0.87499974  0.04752292  0.87414690  1
  C  C2586  1  0.87499974  0.38085623  0.20748028  1
  C  C2587  1  0.87499974  0.38085623  0.54081359  1
  C  C2588  1  0.87499974  0.38085623  0.87414690  1
  C  C2589  1  0.87499974  0.71418954  0.20748028  1
  C  C2590  1  0.87499974  0.71418954  0.54081359  1
  C  C2591  1  0.87499974  0.71418954  0.87414690  1
  H  H2592  1  0.12500002  0.23977622  0.03934746  1
  H  H2593  1  0.12500002  0.23977622  0.37268077  1
  H  H2594  1  0.12500002  0.23977622  0.70601408  1
  H  H2595  1  0.12500002  0.57310953  0.03934746  1
  H  H2596  1  0.12500002  0.57310953  0.37268077  1
  H  H2597  1  0.12500002  0.57310953  0.70601408  1
  H  H2598  1  0.12500002  0.90644284  0.03934746  1
  H  H2599  1  0.12500002  0.90644284  0.37268077  1
  H  H2600  1  0.12500002  0.90644284  0.70601408  1
  H  H2601  1  0.37500000  0.23977622  0.03934746  1
  H  H2602  1  0.37500000  0.23977622  0.37268077  1
  H  H2603  1  0.37500000  0.23977622  0.70601408  1
  H  H2604  1  0.37500000  0.57310953  0.03934746  1
  H  H2605  1  0.37500000  0.57310953  0.37268077  1
  H  H2606  1  0.37500000  0.57310953  0.70601408  1
  H  H2607  1  0.37500000  0.90644284  0.03934746  1
  H  H2608  1  0.37500000  0.90644284  0.37268077  1
  H  H2609  1  0.37500000  0.90644284  0.70601408  1
  H  H2610  1  0.62499998  0.23977622  0.03934746  1
  H  H2611  1  0.62499998  0.23977622  0.37268077  1
  H  H2612  1  0.62499998  0.23977622  0.70601408  1
  H  H2613  1  0.62499998  0.57310953  0.03934746  1
  H  H2614  1  0.62499998  0.57310953  0.37268077  1
  H  H2615  1  0.62499998  0.57310953  0.70601408  1
  H  H2616  1  0.62499998  0.90644284  0.03934746  1
  H  H2617  1  0.62499998  0.90644284  0.37268077  1
  H  H2618  1  0.62499998  0.90644284  0.70601408  1
  H  H2619  1  0.87499996  0.23977622  0.03934746  1
  H  H2620  1  0.87499996  0.23977622  0.37268077  1
  H  H2621  1  0.87499996  0.23977622  0.70601408  1
  H  H2622  1  0.87499996  0.57310953  0.03934746  1
  H  H2623  1  0.87499996  0.57310953  0.37268077  1
  H  H2624  1  0.87499996  0.57310953  0.70601408  1
  H  H2625  1  0.87499996  0.90644284  0.03934746  1
  H  H2626  1  0.87499996  0.90644284  0.37268077  1
  H  H2627  1  0.87499996  0.90644284  0.70601408  1
  H  H2628  1  0.24999989  0.07310959  0.20601413  1
  H  H2629  1  0.24999989  0.07310959  0.53934744  1
  H  H2630  1  0.24999989  0.07310959  0.87268075  1
  H  H2631  1  0.24999989  0.40644290  0.20601413  1
  H  H2632  1  0.24999989  0.40644290  0.53934744  1
  H  H2633  1  0.24999989  0.40644290  0.87268075  1
  H  H2634  1  0.24999989  0.73977621  0.20601413  1
  H  H2635  1  0.24999989  0.73977621  0.53934744  1
  H  H2636  1  0.24999989  0.73977621  0.87268075  1
  H  H2637  1  0.49999987  0.07310959  0.20601413  1
  H  H2638  1  0.49999987  0.07310959  0.53934744  1
  H  H2639  1  0.49999987  0.07310959  0.87268075  1
  H  H2640  1  0.49999987  0.40644290  0.20601413  1
  H  H2641  1  0.49999987  0.40644290  0.53934744  1
  H  H2642  1  0.49999987  0.40644290  0.87268075  1
  H  H2643  1  0.49999987  0.73977621  0.20601413  1
  H  H2644  1  0.49999987  0.73977621  0.53934744  1
  H  H2645  1  0.49999987  0.73977621  0.87268075  1
  H  H2646  1  0.74999986  0.07310959  0.20601413  1
  H  H2647  1  0.74999986  0.07310959  0.53934744  1
  H  H2648  1  0.74999986  0.07310959  0.87268075  1
  H  H2649  1  0.74999986  0.40644290  0.20601413  1
  H  H2650  1  0.74999986  0.40644290  0.53934744  1
  H  H2651  1  0.74999986  0.40644290  0.87268075  1
  H  H2652  1  0.74999986  0.73977621  0.20601413  1
  H  H2653  1  0.74999986  0.73977621  0.53934744  1
  H  H2654  1  0.74999986  0.73977621  0.87268075  1
  H  H2655  1  0.99999984  0.07310959  0.20601413  1
  H  H2656  1  0.99999984  0.07310959  0.53934744  1
  H  H2657  1  0.99999984  0.07310959  0.87268075  1
  H  H2658  1  0.99999984  0.40644290  0.20601413  1
  H  H2659  1  0.99999984  0.40644290  0.53934744  1
  H  H2660  1  0.99999984  0.40644290  0.87268075  1
  H  H2661  1  0.99999984  0.73977621  0.20601413  1
  H  H2662  1  0.99999984  0.73977621  0.53934744  1
  H  H2663  1  0.99999984  0.73977621  0.87268075  1
  H  H2664  1  0.12500002  0.09355702  0.29398577  1
  H  H2665  1  0.12500002  0.09355702  0.62731908  1
  H  H2666  1  0.12500002  0.09355702  0.96065239  1
  H  H2667  1  0.12500002  0.42689033  0.29398577  1
  H  H2668  1  0.12500002  0.42689033  0.62731908  1
  H  H2669  1  0.12500002  0.42689033  0.96065239  1
  H  H2670  1  0.12500002  0.76022364  0.29398577  1
  H  H2671  1  0.12500002  0.76022364  0.62731908  1
  H  H2672  1  0.12500002  0.76022364  0.96065239  1
  H  H2673  1  0.37500000  0.09355702  0.29398577  1
  H  H2674  1  0.37500000  0.09355702  0.62731908  1
  H  H2675  1  0.37500000  0.09355702  0.96065239  1
  H  H2676  1  0.37500000  0.42689033  0.29398577  1
  H  H2677  1  0.37500000  0.42689033  0.62731908  1
  H  H2678  1  0.37500000  0.42689033  0.96065239  1
  H  H2679  1  0.37500000  0.76022364  0.29398577  1
  H  H2680  1  0.37500000  0.76022364  0.62731908  1
  H  H2681  1  0.37500000  0.76022364  0.96065239  1
  H  H2682  1  0.62499998  0.09355702  0.29398577  1
  H  H2683  1  0.62499998  0.09355702  0.62731908  1
  H  H2684  1  0.62499998  0.09355702  0.96065239  1
  H  H2685  1  0.62499998  0.42689033  0.29398577  1
  H  H2686  1  0.62499998  0.42689033  0.62731908  1
  H  H2687  1  0.62499998  0.42689033  0.96065239  1
  H  H2688  1  0.62499998  0.76022364  0.29398577  1
  H  H2689  1  0.62499998  0.76022364  0.62731908  1
  H  H2690  1  0.62499998  0.76022364  0.96065239  1
  H  H2691  1  0.87499996  0.09355702  0.29398577  1
  H  H2692  1  0.87499996  0.09355702  0.62731908  1
  H  H2693  1  0.87499996  0.09355702  0.96065239  1
  H  H2694  1  0.87499996  0.42689033  0.29398577  1
  H  H2695  1  0.87499996  0.42689033  0.62731908  1
  H  H2696  1  0.87499996  0.42689033  0.96065239  1
  H  H2697  1  0.87499996  0.76022364  0.29398577  1
  H  H2698  1  0.87499996  0.76022364  0.62731908  1
  H  H2699  1  0.87499996  0.76022364  0.96065239  1
  H  H2700  1  0.24999989  0.26022369  0.12731916  1
  H  H2701  1  0.24999989  0.26022369  0.46065247  1
  H  H2702  1  0.24999989  0.26022369  0.79398578  1
  H  H2703  1  0.24999989  0.59355700  0.12731916  1
  H  H2704  1  0.24999989  0.59355700  0.46065247  1
  H  H2705  1  0.24999989  0.59355700  0.79398578  1
  H  H2706  1  0.24999989  0.92689031  0.12731916  1
  H  H2707  1  0.24999989  0.92689031  0.46065247  1
  H  H2708  1  0.24999989  0.92689031  0.79398578  1
  H  H2709  1  0.49999987  0.26022369  0.12731916  1
  H  H2710  1  0.49999987  0.26022369  0.46065247  1
  H  H2711  1  0.49999987  0.26022369  0.79398578  1
  H  H2712  1  0.49999987  0.59355700  0.12731916  1
  H  H2713  1  0.49999987  0.59355700  0.46065247  1
  H  H2714  1  0.49999987  0.59355700  0.79398578  1
  H  H2715  1  0.49999987  0.92689031  0.12731916  1
  H  H2716  1  0.49999987  0.92689031  0.46065247  1
  H  H2717  1  0.49999987  0.92689031  0.79398578  1
  H  H2718  1  0.74999986  0.26022369  0.12731916  1
  H  H2719  1  0.74999986  0.26022369  0.46065247  1
  H  H2720  1  0.74999986  0.26022369  0.79398578  1
  H  H2721  1  0.74999986  0.59355700  0.12731916  1
  H  H2722  1  0.74999986  0.59355700  0.46065247  1
  H  H2723  1  0.74999986  0.59355700  0.79398578  1
  H  H2724  1  0.74999986  0.92689031  0.12731916  1
  H  H2725  1  0.74999986  0.92689031  0.46065247  1
  H  H2726  1  0.74999986  0.92689031  0.79398578  1
  H  H2727  1  0.99999984  0.26022369  0.12731916  1
  H  H2728  1  0.99999984  0.26022369  0.46065247  1
  H  H2729  1  0.99999984  0.26022369  0.79398578  1
  H  H2730  1  0.99999984  0.59355700  0.12731916  1
  H  H2731  1  0.99999984  0.59355700  0.46065247  1
  H  H2732  1  0.99999984  0.59355700  0.79398578  1
  H  H2733  1  0.99999984  0.92689031  0.12731916  1
  H  H2734  1  0.99999984  0.92689031  0.46065247  1
  H  H2735  1  0.99999984  0.92689031  0.79398578  1
