# Supplementary material for: Density Functional Theory for Molecular and Periodic Systems in TURBOMOLE: Theory, Implementation, and Applications
Source: J Phys Chem A. 2025 Sep 23;129(39):9062–83. doi: 10.1021/acs.jpca.5c02937 (PMC12498508; doi:10.1021/acs.jpca.5c02937)
Supplement: Supplementary file 1 [file jp5c02937_si_001.zip › SI/Structures_for_Benchmark_Calculations/3D_Si_4x4x4_512_atoms.cif]

# generated using pymatgen
data_Si
_symmetry_space_group_name_H-M   'P 1'
_cell_length_a   21.77480949
_cell_length_b   21.77480949
_cell_length_c   21.77480949
_cell_angle_alpha   90.00000000
_cell_angle_beta   90.00000000
_cell_angle_gamma   90.00000000
_symmetry_Int_Tables_number   1
_chemical_formula_structural   Si
_chemical_formula_sum   Si512
_cell_volume   10324.35886993
_cell_formula_units_Z   512
loop_
 _symmetry_equiv_pos_site_id
 _symmetry_equiv_pos_as_xyz
  1  'x, y, z'
loop_
 _atom_site_type_symbol
 _atom_site_label
 _atom_site_symmetry_multiplicity
 _atom_site_fract_x
 _atom_site_fract_y
 _atom_site_fract_z
 _atom_site_occupancy
  Si  Si0  1  0.18750000  0.18750000  0.06250000  1
  Si  Si1  1  0.18750000  0.18750000  0.31250000  1
  Si  Si2  1  0.18750000  0.18750000  0.56250000  1
  Si  Si3  1  0.18750000  0.18750000  0.81250000  1
  Si  Si4  1  0.18750000  0.43750000  0.06250000  1
  Si  Si5  1  0.18750000  0.43750000  0.31250000  1
  Si  Si6  1  0.18750000  0.43750000  0.56250000  1
  Si  Si7  1  0.18750000  0.43750000  0.81250000  1
  Si  Si8  1  0.18750000  0.68750000  0.06250000  1
  Si  Si9  1  0.18750000  0.68750000  0.31250000  1
  Si  Si10  1  0.18750000  0.68750000  0.56250000  1
  Si  Si11  1  0.18750000  0.68750000  0.81250000  1
  Si  Si12  1  0.18750000  0.93750000  0.06250000  1
  Si  Si13  1  0.18750000  0.93750000  0.31250000  1
  Si  Si14  1  0.18750000  0.93750000  0.56250000  1
  Si  Si15  1  0.18750000  0.93750000  0.81250000  1
  Si  Si16  1  0.43750000  0.18750000  0.06250000  1
  Si  Si17  1  0.43750000  0.18750000  0.31250000  1
  Si  Si18  1  0.43750000  0.18750000  0.56250000  1
  Si  Si19  1  0.43750000  0.18750000  0.81250000  1
  Si  Si20  1  0.43750000  0.43750000  0.06250000  1
  Si  Si21  1  0.43750000  0.43750000  0.31250000  1
  Si  Si22  1  0.43750000  0.43750000  0.56250000  1
  Si  Si23  1  0.43750000  0.43750000  0.81250000  1
  Si  Si24  1  0.43750000  0.68750000  0.06250000  1
  Si  Si25  1  0.43750000  0.68750000  0.31250000  1
  Si  Si26  1  0.43750000  0.68750000  0.56250000  1
  Si  Si27  1  0.43750000  0.68750000  0.81250000  1
  Si  Si28  1  0.43750000  0.93750000  0.06250000  1
  Si  Si29  1  0.43750000  0.93750000  0.31250000  1
  Si  Si30  1  0.43750000  0.93750000  0.56250000  1
  Si  Si31  1  0.43750000  0.93750000  0.81250000  1
  Si  Si32  1  0.68750000  0.18750000  0.06250000  1
  Si  Si33  1  0.68750000  0.18750000  0.31250000  1
  Si  Si34  1  0.68750000  0.18750000  0.56250000  1
  Si  Si35  1  0.68750000  0.18750000  0.81250000  1
  Si  Si36  1  0.68750000  0.43750000  0.06250000  1
  Si  Si37  1  0.68750000  0.43750000  0.31250000  1
  Si  Si38  1  0.68750000  0.43750000  0.56250000  1
  Si  Si39  1  0.68750000  0.43750000  0.81250000  1
  Si  Si40  1  0.68750000  0.68750000  0.06250000  1
  Si  Si41  1  0.68750000  0.68750000  0.31250000  1
  Si  Si42  1  0.68750000  0.68750000  0.56250000  1
  Si  Si43  1  0.68750000  0.68750000  0.81250000  1
  Si  Si44  1  0.68750000  0.93750000  0.06250000  1
  Si  Si45  1  0.68750000  0.93750000  0.31250000  1
  Si  Si46  1  0.68750000  0.93750000  0.56250000  1
  Si  Si47  1  0.68750000  0.93750000  0.81250000  1
  Si  Si48  1  0.93750000  0.18750000  0.06250000  1
  Si  Si49  1  0.93750000  0.18750000  0.31250000  1
  Si  Si50  1  0.93750000  0.18750000  0.56250000  1
  Si  Si51  1  0.93750000  0.18750000  0.81250000  1
  Si  Si52  1  0.93750000  0.43750000  0.06250000  1
  Si  Si53  1  0.93750000  0.43750000  0.31250000  1
  Si  Si54  1  0.93750000  0.43750000  0.56250000  1
  Si  Si55  1  0.93750000  0.43750000  0.81250000  1
  Si  Si56  1  0.93750000  0.68750000  0.06250000  1
  Si  Si57  1  0.93750000  0.68750000  0.31250000  1
  Si  Si58  1  0.93750000  0.68750000  0.56250000  1
  Si  Si59  1  0.93750000  0.68750000  0.81250000  1
  Si  Si60  1  0.93750000  0.93750000  0.06250000  1
  Si  Si61  1  0.93750000  0.93750000  0.31250000  1
  Si  Si62  1  0.93750000  0.93750000  0.56250000  1
  Si  Si63  1  0.93750000  0.93750000  0.81250000  1
  Si  Si64  1  -0.00000000  0.12500000  0.12500000  1
  Si  Si65  1  -0.00000000  0.12500000  0.37500000  1
  Si  Si66  1  -0.00000000  0.12500000  0.62500000  1
  Si  Si67  1  -0.00000000  0.12500000  0.87500000  1
  Si  Si68  1  -0.00000000  0.37500000  0.12500000  1
  Si  Si69  1  -0.00000000  0.37500000  0.37500000  1
  Si  Si70  1  -0.00000000  0.37500000  0.62500000  1
  Si  Si71  1  -0.00000000  0.37500000  0.87500000  1
  Si  Si72  1  -0.00000000  0.62500000  0.12500000  1
  Si  Si73  1  -0.00000000  0.62500000  0.37500000  1
  Si  Si74  1  -0.00000000  0.62500000  0.62500000  1
  Si  Si75  1  -0.00000000  0.62500000  0.87500000  1
  Si  Si76  1  -0.00000000  0.87500000  0.12500000  1
  Si  Si77  1  -0.00000000  0.87500000  0.37500000  1
  Si  Si78  1  -0.00000000  0.87500000  0.62500000  1
  Si  Si79  1  -0.00000000  0.87500000  0.87500000  1
  Si  Si80  1  0.25000000  0.12500000  0.12500000  1
  Si  Si81  1  0.25000000  0.12500000  0.37500000  1
  Si  Si82  1  0.25000000  0.12500000  0.62500000  1
  Si  Si83  1  0.25000000  0.12500000  0.87500000  1
  Si  Si84  1  0.25000000  0.37500000  0.12500000  1
  Si  Si85  1  0.25000000  0.37500000  0.37500000  1
  Si  Si86  1  0.25000000  0.37500000  0.62500000  1
  Si  Si87  1  0.25000000  0.37500000  0.87500000  1
  Si  Si88  1  0.25000000  0.62500000  0.12500000  1
  Si  Si89  1  0.25000000  0.62500000  0.37500000  1
  Si  Si90  1  0.25000000  0.62500000  0.62500000  1
  Si  Si91  1  0.25000000  0.62500000  0.87500000  1
  Si  Si92  1  0.25000000  0.87500000  0.12500000  1
  Si  Si93  1  0.25000000  0.87500000  0.37500000  1
  Si  Si94  1  0.25000000  0.87500000  0.62500000  1
  Si  Si95  1  0.25000000  0.87500000  0.87500000  1
  Si  Si96  1  0.50000000  0.12500000  0.12500000  1
  Si  Si97  1  0.50000000  0.12500000  0.37500000  1
  Si  Si98  1  0.50000000  0.12500000  0.62500000  1
  Si  Si99  1  0.50000000  0.12500000  0.87500000  1
  Si  Si100  1  0.50000000  0.37500000  0.12500000  1
  Si  Si101  1  0.50000000  0.37500000  0.37500000  1
  Si  Si102  1  0.50000000  0.37500000  0.62500000  1
  Si  Si103  1  0.50000000  0.37500000  0.87500000  1
  Si  Si104  1  0.50000000  0.62500000  0.12500000  1
  Si  Si105  1  0.50000000  0.62500000  0.37500000  1
  Si  Si106  1  0.50000000  0.62500000  0.62500000  1
  Si  Si107  1  0.50000000  0.62500000  0.87500000  1
  Si  Si108  1  0.50000000  0.87500000  0.12500000  1
  Si  Si109  1  0.50000000  0.87500000  0.37500000  1
  Si  Si110  1  0.50000000  0.87500000  0.62500000  1
  Si  Si111  1  0.50000000  0.87500000  0.87500000  1
  Si  Si112  1  0.75000000  0.12500000  0.12500000  1
  Si  Si113  1  0.75000000  0.12500000  0.37500000  1
  Si  Si114  1  0.75000000  0.12500000  0.62500000  1
  Si  Si115  1  0.75000000  0.12500000  0.87500000  1
  Si  Si116  1  0.75000000  0.37500000  0.12500000  1
  Si  Si117  1  0.75000000  0.37500000  0.37500000  1
  Si  Si118  1  0.75000000  0.37500000  0.62500000  1
  Si  Si119  1  0.75000000  0.37500000  0.87500000  1
  Si  Si120  1  0.75000000  0.62500000  0.12500000  1
  Si  Si121  1  0.75000000  0.62500000  0.37500000  1
  Si  Si122  1  0.75000000  0.62500000  0.62500000  1
  Si  Si123  1  0.75000000  0.62500000  0.87500000  1
  Si  Si124  1  0.75000000  0.87500000  0.12500000  1
  Si  Si125  1  0.75000000  0.87500000  0.37500000  1
  Si  Si126  1  0.75000000  0.87500000  0.62500000  1
  Si  Si127  1  0.75000000  0.87500000  0.87500000  1
  Si  Si128  1  0.18750000  0.06250000  0.18750000  1
  Si  Si129  1  0.18750000  0.06250000  0.43750000  1
  Si  Si130  1  0.18750000  0.06250000  0.68750000  1
  Si  Si131  1  0.18750000  0.06250000  0.93750000  1
  Si  Si132  1  0.18750000  0.31250000  0.18750000  1
  Si  Si133  1  0.18750000  0.31250000  0.43750000  1
  Si  Si134  1  0.18750000  0.31250000  0.68750000  1
  Si  Si135  1  0.18750000  0.31250000  0.93750000  1
  Si  Si136  1  0.18750000  0.56250000  0.18750000  1
  Si  Si137  1  0.18750000  0.56250000  0.43750000  1
  Si  Si138  1  0.18750000  0.56250000  0.68750000  1
  Si  Si139  1  0.18750000  0.56250000  0.93750000  1
  Si  Si140  1  0.18750000  0.81250000  0.18750000  1
  Si  Si141  1  0.18750000  0.81250000  0.43750000  1
  Si  Si142  1  0.18750000  0.81250000  0.68750000  1
  Si  Si143  1  0.18750000  0.81250000  0.93750000  1
  Si  Si144  1  0.43750000  0.06250000  0.18750000  1
  Si  Si145  1  0.43750000  0.06250000  0.43750000  1
  Si  Si146  1  0.43750000  0.06250000  0.68750000  1
  Si  Si147  1  0.43750000  0.06250000  0.93750000  1
  Si  Si148  1  0.43750000  0.31250000  0.18750000  1
  Si  Si149  1  0.43750000  0.31250000  0.43750000  1
  Si  Si150  1  0.43750000  0.31250000  0.68750000  1
  Si  Si151  1  0.43750000  0.31250000  0.93750000  1
  Si  Si152  1  0.43750000  0.56250000  0.18750000  1
  Si  Si153  1  0.43750000  0.56250000  0.43750000  1
  Si  Si154  1  0.43750000  0.56250000  0.68750000  1
  Si  Si155  1  0.43750000  0.56250000  0.93750000  1
  Si  Si156  1  0.43750000  0.81250000  0.18750000  1
  Si  Si157  1  0.43750000  0.81250000  0.43750000  1
  Si  Si158  1  0.43750000  0.81250000  0.68750000  1
  Si  Si159  1  0.43750000  0.81250000  0.93750000  1
  Si  Si160  1  0.68750000  0.06250000  0.18750000  1
  Si  Si161  1  0.68750000  0.06250000  0.43750000  1
  Si  Si162  1  0.68750000  0.06250000  0.68750000  1
  Si  Si163  1  0.68750000  0.06250000  0.93750000  1
  Si  Si164  1  0.68750000  0.31250000  0.18750000  1
  Si  Si165  1  0.68750000  0.31250000  0.43750000  1
  Si  Si166  1  0.68750000  0.31250000  0.68750000  1
  Si  Si167  1  0.68750000  0.31250000  0.93750000  1
  Si  Si168  1  0.68750000  0.56250000  0.18750000  1
  Si  Si169  1  0.68750000  0.56250000  0.43750000  1
  Si  Si170  1  0.68750000  0.56250000  0.68750000  1
  Si  Si171  1  0.68750000  0.56250000  0.93750000  1
  Si  Si172  1  0.68750000  0.81250000  0.18750000  1
  Si  Si173  1  0.68750000  0.81250000  0.43750000  1
  Si  Si174  1  0.68750000  0.81250000  0.68750000  1
  Si  Si175  1  0.68750000  0.81250000  0.93750000  1
  Si  Si176  1  0.93750000  0.06250000  0.18750000  1
  Si  Si177  1  0.93750000  0.06250000  0.43750000  1
  Si  Si178  1  0.93750000  0.06250000  0.68750000  1
  Si  Si179  1  0.93750000  0.06250000  0.93750000  1
  Si  Si180  1  0.93750000  0.31250000  0.18750000  1
  Si  Si181  1  0.93750000  0.31250000  0.43750000  1
  Si  Si182  1  0.93750000  0.31250000  0.68750000  1
  Si  Si183  1  0.93750000  0.31250000  0.93750000  1
  Si  Si184  1  0.93750000  0.56250000  0.18750000  1
  Si  Si185  1  0.93750000  0.56250000  0.43750000  1
  Si  Si186  1  0.93750000  0.56250000  0.68750000  1
  Si  Si187  1  0.93750000  0.56250000  0.93750000  1
  Si  Si188  1  0.93750000  0.81250000  0.18750000  1
  Si  Si189  1  0.93750000  0.81250000  0.43750000  1
  Si  Si190  1  0.93750000  0.81250000  0.68750000  1
  Si  Si191  1  0.93750000  0.81250000  0.93750000  1
  Si  Si192  1  0.00000000  0.00000000  0.00000000  1
  Si  Si193  1  -0.00000000  -0.00000000  0.25000000  1
  Si  Si194  1  -0.00000000  -0.00000000  0.50000000  1
  Si  Si195  1  -0.00000000  -0.00000000  0.75000000  1
  Si  Si196  1  -0.00000000  0.25000000  0.00000000  1
  Si  Si197  1  -0.00000000  0.25000000  0.25000000  1
  Si  Si198  1  -0.00000000  0.25000000  0.50000000  1
  Si  Si199  1  -0.00000000  0.25000000  0.75000000  1
  Si  Si200  1  -0.00000000  0.50000000  0.00000000  1
  Si  Si201  1  -0.00000000  0.50000000  0.25000000  1
  Si  Si202  1  -0.00000000  0.50000000  0.50000000  1
  Si  Si203  1  -0.00000000  0.50000000  0.75000000  1
  Si  Si204  1  -0.00000000  0.75000000  0.00000000  1
  Si  Si205  1  -0.00000000  0.75000000  0.25000000  1
  Si  Si206  1  -0.00000000  0.75000000  0.50000000  1
  Si  Si207  1  -0.00000000  0.75000000  0.75000000  1
  Si  Si208  1  0.25000000  0.00000000  0.00000000  1
  Si  Si209  1  0.25000000  -0.00000000  0.25000000  1
  Si  Si210  1  0.25000000  -0.00000000  0.50000000  1
  Si  Si211  1  0.25000000  -0.00000000  0.75000000  1
  Si  Si212  1  0.25000000  0.25000000  0.00000000  1
  Si  Si213  1  0.25000000  0.25000000  0.25000000  1
  Si  Si214  1  0.25000000  0.25000000  0.50000000  1
  Si  Si215  1  0.25000000  0.25000000  0.75000000  1
  Si  Si216  1  0.25000000  0.50000000  0.00000000  1
  Si  Si217  1  0.25000000  0.50000000  0.25000000  1
  Si  Si218  1  0.25000000  0.50000000  0.50000000  1
  Si  Si219  1  0.25000000  0.50000000  0.75000000  1
  Si  Si220  1  0.25000000  0.75000000  0.00000000  1
  Si  Si221  1  0.25000000  0.75000000  0.25000000  1
  Si  Si222  1  0.25000000  0.75000000  0.50000000  1
  Si  Si223  1  0.25000000  0.75000000  0.75000000  1
  Si  Si224  1  0.50000000  0.00000000  0.00000000  1
  Si  Si225  1  0.50000000  -0.00000000  0.25000000  1
  Si  Si226  1  0.50000000  -0.00000000  0.50000000  1
  Si  Si227  1  0.50000000  -0.00000000  0.75000000  1
  Si  Si228  1  0.50000000  0.25000000  0.00000000  1
  Si  Si229  1  0.50000000  0.25000000  0.25000000  1
  Si  Si230  1  0.50000000  0.25000000  0.50000000  1
  Si  Si231  1  0.50000000  0.25000000  0.75000000  1
  Si  Si232  1  0.50000000  0.50000000  0.00000000  1
  Si  Si233  1  0.50000000  0.50000000  0.25000000  1
  Si  Si234  1  0.50000000  0.50000000  0.50000000  1
  Si  Si235  1  0.50000000  0.50000000  0.75000000  1
  Si  Si236  1  0.50000000  0.75000000  0.00000000  1
  Si  Si237  1  0.50000000  0.75000000  0.25000000  1
  Si  Si238  1  0.50000000  0.75000000  0.50000000  1
  Si  Si239  1  0.50000000  0.75000000  0.75000000  1
  Si  Si240  1  0.75000000  0.00000000  0.00000000  1
  Si  Si241  1  0.75000000  -0.00000000  0.25000000  1
  Si  Si242  1  0.75000000  -0.00000000  0.50000000  1
  Si  Si243  1  0.75000000  -0.00000000  0.75000000  1
  Si  Si244  1  0.75000000  0.25000000  0.00000000  1
  Si  Si245  1  0.75000000  0.25000000  0.25000000  1
  Si  Si246  1  0.75000000  0.25000000  0.50000000  1
  Si  Si247  1  0.75000000  0.25000000  0.75000000  1
  Si  Si248  1  0.75000000  0.50000000  0.00000000  1
  Si  Si249  1  0.75000000  0.50000000  0.25000000  1
  Si  Si250  1  0.75000000  0.50000000  0.50000000  1
  Si  Si251  1  0.75000000  0.50000000  0.75000000  1
  Si  Si252  1  0.75000000  0.75000000  0.00000000  1
  Si  Si253  1  0.75000000  0.75000000  0.25000000  1
  Si  Si254  1  0.75000000  0.75000000  0.50000000  1
  Si  Si255  1  0.75000000  0.75000000  0.75000000  1
  Si  Si256  1  0.06250000  0.18750000  0.18750000  1
  Si  Si257  1  0.06250000  0.18750000  0.43750000  1
  Si  Si258  1  0.06250000  0.18750000  0.68750000  1
  Si  Si259  1  0.06250000  0.18750000  0.93750000  1
  Si  Si260  1  0.06250000  0.43750000  0.18750000  1
  Si  Si261  1  0.06250000  0.43750000  0.43750000  1
  Si  Si262  1  0.06250000  0.43750000  0.68750000  1
  Si  Si263  1  0.06250000  0.43750000  0.93750000  1
  Si  Si264  1  0.06250000  0.68750000  0.18750000  1
  Si  Si265  1  0.06250000  0.68750000  0.43750000  1
  Si  Si266  1  0.06250000  0.68750000  0.68750000  1
  Si  Si267  1  0.06250000  0.68750000  0.93750000  1
  Si  Si268  1  0.06250000  0.93750000  0.18750000  1
  Si  Si269  1  0.06250000  0.93750000  0.43750000  1
  Si  Si270  1  0.06250000  0.93750000  0.68750000  1
  Si  Si271  1  0.06250000  0.93750000  0.93750000  1
  Si  Si272  1  0.31250000  0.18750000  0.18750000  1
  Si  Si273  1  0.31250000  0.18750000  0.43750000  1
  Si  Si274  1  0.31250000  0.18750000  0.68750000  1
  Si  Si275  1  0.31250000  0.18750000  0.93750000  1
  Si  Si276  1  0.31250000  0.43750000  0.18750000  1
  Si  Si277  1  0.31250000  0.43750000  0.43750000  1
  Si  Si278  1  0.31250000  0.43750000  0.68750000  1
  Si  Si279  1  0.31250000  0.43750000  0.93750000  1
  Si  Si280  1  0.31250000  0.68750000  0.18750000  1
  Si  Si281  1  0.31250000  0.68750000  0.43750000  1
  Si  Si282  1  0.31250000  0.68750000  0.68750000  1
  Si  Si283  1  0.31250000  0.68750000  0.93750000  1
  Si  Si284  1  0.31250000  0.93750000  0.18750000  1
  Si  Si285  1  0.31250000  0.93750000  0.43750000  1
  Si  Si286  1  0.31250000  0.93750000  0.68750000  1
  Si  Si287  1  0.31250000  0.93750000  0.93750000  1
  Si  Si288  1  0.56250000  0.18750000  0.18750000  1
  Si  Si289  1  0.56250000  0.18750000  0.43750000  1
  Si  Si290  1  0.56250000  0.18750000  0.68750000  1
  Si  Si291  1  0.56250000  0.18750000  0.93750000  1
  Si  Si292  1  0.56250000  0.43750000  0.18750000  1
  Si  Si293  1  0.56250000  0.43750000  0.43750000  1
  Si  Si294  1  0.56250000  0.43750000  0.68750000  1
  Si  Si295  1  0.56250000  0.43750000  0.93750000  1
  Si  Si296  1  0.56250000  0.68750000  0.18750000  1
  Si  Si297  1  0.56250000  0.68750000  0.43750000  1
  Si  Si298  1  0.56250000  0.68750000  0.68750000  1
  Si  Si299  1  0.56250000  0.68750000  0.93750000  1
  Si  Si300  1  0.56250000  0.93750000  0.18750000  1
  Si  Si301  1  0.56250000  0.93750000  0.43750000  1
  Si  Si302  1  0.56250000  0.93750000  0.68750000  1
  Si  Si303  1  0.56250000  0.93750000  0.93750000  1
  Si  Si304  1  0.81250000  0.18750000  0.18750000  1
  Si  Si305  1  0.81250000  0.18750000  0.43750000  1
  Si  Si306  1  0.81250000  0.18750000  0.68750000  1
  Si  Si307  1  0.81250000  0.18750000  0.93750000  1
  Si  Si308  1  0.81250000  0.43750000  0.18750000  1
  Si  Si309  1  0.81250000  0.43750000  0.43750000  1
  Si  Si310  1  0.81250000  0.43750000  0.68750000  1
  Si  Si311  1  0.81250000  0.43750000  0.93750000  1
  Si  Si312  1  0.81250000  0.68750000  0.18750000  1
  Si  Si313  1  0.81250000  0.68750000  0.43750000  1
  Si  Si314  1  0.81250000  0.68750000  0.68750000  1
  Si  Si315  1  0.81250000  0.68750000  0.93750000  1
  Si  Si316  1  0.81250000  0.93750000  0.18750000  1
  Si  Si317  1  0.81250000  0.93750000  0.43750000  1
  Si  Si318  1  0.81250000  0.93750000  0.68750000  1
  Si  Si319  1  0.81250000  0.93750000  0.93750000  1
  Si  Si320  1  0.12500000  0.12500000  0.00000000  1
  Si  Si321  1  0.12500000  0.12500000  0.25000000  1
  Si  Si322  1  0.12500000  0.12500000  0.50000000  1
  Si  Si323  1  0.12500000  0.12500000  0.75000000  1
  Si  Si324  1  0.12500000  0.37500000  0.00000000  1
  Si  Si325  1  0.12500000  0.37500000  0.25000000  1
  Si  Si326  1  0.12500000  0.37500000  0.50000000  1
  Si  Si327  1  0.12500000  0.37500000  0.75000000  1
  Si  Si328  1  0.12500000  0.62500000  0.00000000  1
  Si  Si329  1  0.12500000  0.62500000  0.25000000  1
  Si  Si330  1  0.12500000  0.62500000  0.50000000  1
  Si  Si331  1  0.12500000  0.62500000  0.75000000  1
  Si  Si332  1  0.12500000  0.87500000  0.00000000  1
  Si  Si333  1  0.12500000  0.87500000  0.25000000  1
  Si  Si334  1  0.12500000  0.87500000  0.50000000  1
  Si  Si335  1  0.12500000  0.87500000  0.75000000  1
  Si  Si336  1  0.37500000  0.12500000  0.00000000  1
  Si  Si337  1  0.37500000  0.12500000  0.25000000  1
  Si  Si338  1  0.37500000  0.12500000  0.50000000  1
  Si  Si339  1  0.37500000  0.12500000  0.75000000  1
  Si  Si340  1  0.37500000  0.37500000  0.00000000  1
  Si  Si341  1  0.37500000  0.37500000  0.25000000  1
  Si  Si342  1  0.37500000  0.37500000  0.50000000  1
  Si  Si343  1  0.37500000  0.37500000  0.75000000  1
  Si  Si344  1  0.37500000  0.62500000  0.00000000  1
  Si  Si345  1  0.37500000  0.62500000  0.25000000  1
  Si  Si346  1  0.37500000  0.62500000  0.50000000  1
  Si  Si347  1  0.37500000  0.62500000  0.75000000  1
  Si  Si348  1  0.37500000  0.87500000  0.00000000  1
  Si  Si349  1  0.37500000  0.87500000  0.25000000  1
  Si  Si350  1  0.37500000  0.87500000  0.50000000  1
  Si  Si351  1  0.37500000  0.87500000  0.75000000  1
  Si  Si352  1  0.62500000  0.12500000  0.00000000  1
  Si  Si353  1  0.62500000  0.12500000  0.25000000  1
  Si  Si354  1  0.62500000  0.12500000  0.50000000  1
  Si  Si355  1  0.62500000  0.12500000  0.75000000  1
  Si  Si356  1  0.62500000  0.37500000  0.00000000  1
  Si  Si357  1  0.62500000  0.37500000  0.25000000  1
  Si  Si358  1  0.62500000  0.37500000  0.50000000  1
  Si  Si359  1  0.62500000  0.37500000  0.75000000  1
  Si  Si360  1  0.62500000  0.62500000  0.00000000  1
  Si  Si361  1  0.62500000  0.62500000  0.25000000  1
  Si  Si362  1  0.62500000  0.62500000  0.50000000  1
  Si  Si363  1  0.62500000  0.62500000  0.75000000  1
  Si  Si364  1  0.62500000  0.87500000  0.00000000  1
  Si  Si365  1  0.62500000  0.87500000  0.25000000  1
  Si  Si366  1  0.62500000  0.87500000  0.50000000  1
  Si  Si367  1  0.62500000  0.87500000  0.75000000  1
  Si  Si368  1  0.87500000  0.12500000  0.00000000  1
  Si  Si369  1  0.87500000  0.12500000  0.25000000  1
  Si  Si370  1  0.87500000  0.12500000  0.50000000  1
  Si  Si371  1  0.87500000  0.12500000  0.75000000  1
  Si  Si372  1  0.87500000  0.37500000  0.00000000  1
  Si  Si373  1  0.87500000  0.37500000  0.25000000  1
  Si  Si374  1  0.87500000  0.37500000  0.50000000  1
  Si  Si375  1  0.87500000  0.37500000  0.75000000  1
  Si  Si376  1  0.87500000  0.62500000  0.00000000  1
  Si  Si377  1  0.87500000  0.62500000  0.25000000  1
  Si  Si378  1  0.87500000  0.62500000  0.50000000  1
  Si  Si379  1  0.87500000  0.62500000  0.75000000  1
  Si  Si380  1  0.87500000  0.87500000  0.00000000  1
  Si  Si381  1  0.87500000  0.87500000  0.25000000  1
  Si  Si382  1  0.87500000  0.87500000  0.50000000  1
  Si  Si383  1  0.87500000  0.87500000  0.75000000  1
  Si  Si384  1  0.06250000  0.06250000  0.06250000  1
  Si  Si385  1  0.06250000  0.06250000  0.31250000  1
  Si  Si386  1  0.06250000  0.06250000  0.56250000  1
  Si  Si387  1  0.06250000  0.06250000  0.81250000  1
  Si  Si388  1  0.06250000  0.31250000  0.06250000  1
  Si  Si389  1  0.06250000  0.31250000  0.31250000  1
  Si  Si390  1  0.06250000  0.31250000  0.56250000  1
  Si  Si391  1  0.06250000  0.31250000  0.81250000  1
  Si  Si392  1  0.06250000  0.56250000  0.06250000  1
  Si  Si393  1  0.06250000  0.56250000  0.31250000  1
  Si  Si394  1  0.06250000  0.56250000  0.56250000  1
  Si  Si395  1  0.06250000  0.56250000  0.81250000  1
  Si  Si396  1  0.06250000  0.81250000  0.06250000  1
  Si  Si397  1  0.06250000  0.81250000  0.31250000  1
  Si  Si398  1  0.06250000  0.81250000  0.56250000  1
  Si  Si399  1  0.06250000  0.81250000  0.81250000  1
  Si  Si400  1  0.31250000  0.06250000  0.06250000  1
  Si  Si401  1  0.31250000  0.06250000  0.31250000  1
  Si  Si402  1  0.31250000  0.06250000  0.56250000  1
  Si  Si403  1  0.31250000  0.06250000  0.81250000  1
  Si  Si404  1  0.31250000  0.31250000  0.06250000  1
  Si  Si405  1  0.31250000  0.31250000  0.31250000  1
  Si  Si406  1  0.31250000  0.31250000  0.56250000  1
  Si  Si407  1  0.31250000  0.31250000  0.81250000  1
  Si  Si408  1  0.31250000  0.56250000  0.06250000  1
  Si  Si409  1  0.31250000  0.56250000  0.31250000  1
  Si  Si410  1  0.31250000  0.56250000  0.56250000  1
  Si  Si411  1  0.31250000  0.56250000  0.81250000  1
  Si  Si412  1  0.31250000  0.81250000  0.06250000  1
  Si  Si413  1  0.31250000  0.81250000  0.31250000  1
  Si  Si414  1  0.31250000  0.81250000  0.56250000  1
  Si  Si415  1  0.31250000  0.81250000  0.81250000  1
  Si  Si416  1  0.56250000  0.06250000  0.06250000  1
  Si  Si417  1  0.56250000  0.06250000  0.31250000  1
  Si  Si418  1  0.56250000  0.06250000  0.56250000  1
  Si  Si419  1  0.56250000  0.06250000  0.81250000  1
  Si  Si420  1  0.56250000  0.31250000  0.06250000  1
  Si  Si421  1  0.56250000  0.31250000  0.31250000  1
  Si  Si422  1  0.56250000  0.31250000  0.56250000  1
  Si  Si423  1  0.56250000  0.31250000  0.81250000  1
  Si  Si424  1  0.56250000  0.56250000  0.06250000  1
  Si  Si425  1  0.56250000  0.56250000  0.31250000  1
  Si  Si426  1  0.56250000  0.56250000  0.56250000  1
  Si  Si427  1  0.56250000  0.56250000  0.81250000  1
  Si  Si428  1  0.56250000  0.81250000  0.06250000  1
  Si  Si429  1  0.56250000  0.81250000  0.31250000  1
  Si  Si430  1  0.56250000  0.81250000  0.56250000  1
  Si  Si431  1  0.56250000  0.81250000  0.81250000  1
  Si  Si432  1  0.81250000  0.06250000  0.06250000  1
  Si  Si433  1  0.81250000  0.06250000  0.31250000  1
  Si  Si434  1  0.81250000  0.06250000  0.56250000  1
  Si  Si435  1  0.81250000  0.06250000  0.81250000  1
  Si  Si436  1  0.81250000  0.31250000  0.06250000  1
  Si  Si437  1  0.81250000  0.31250000  0.31250000  1
  Si  Si438  1  0.81250000  0.31250000  0.56250000  1
  Si  Si439  1  0.81250000  0.31250000  0.81250000  1
  Si  Si440  1  0.81250000  0.56250000  0.06250000  1
  Si  Si441  1  0.81250000  0.56250000  0.31250000  1
  Si  Si442  1  0.81250000  0.56250000  0.56250000  1
  Si  Si443  1  0.81250000  0.56250000  0.81250000  1
  Si  Si444  1  0.81250000  0.81250000  0.06250000  1
  Si  Si445  1  0.81250000  0.81250000  0.31250000  1
  Si  Si446  1  0.81250000  0.81250000  0.56250000  1
  Si  Si447  1  0.81250000  0.81250000  0.81250000  1
  Si  Si448  1  0.12500000  -0.00000000  0.12500000  1
  Si  Si449  1  0.12500000  -0.00000000  0.37500000  1
  Si  Si450  1  0.12500000  -0.00000000  0.62500000  1
  Si  Si451  1  0.12500000  -0.00000000  0.87500000  1
  Si  Si452  1  0.12500000  0.25000000  0.12500000  1
  Si  Si453  1  0.12500000  0.25000000  0.37500000  1
  Si  Si454  1  0.12500000  0.25000000  0.62500000  1
  Si  Si455  1  0.12500000  0.25000000  0.87500000  1
  Si  Si456  1  0.12500000  0.50000000  0.12500000  1
  Si  Si457  1  0.12500000  0.50000000  0.37500000  1
  Si  Si458  1  0.12500000  0.50000000  0.62500000  1
  Si  Si459  1  0.12500000  0.50000000  0.87500000  1
  Si  Si460  1  0.12500000  0.75000000  0.12500000  1
  Si  Si461  1  0.12500000  0.75000000  0.37500000  1
  Si  Si462  1  0.12500000  0.75000000  0.62500000  1
  Si  Si463  1  0.12500000  0.75000000  0.87500000  1
  Si  Si464  1  0.37500000  -0.00000000  0.12500000  1
  Si  Si465  1  0.37500000  -0.00000000  0.37500000  1
  Si  Si466  1  0.37500000  -0.00000000  0.62500000  1
  Si  Si467  1  0.37500000  -0.00000000  0.87500000  1
  Si  Si468  1  0.37500000  0.25000000  0.12500000  1
  Si  Si469  1  0.37500000  0.25000000  0.37500000  1
  Si  Si470  1  0.37500000  0.25000000  0.62500000  1
  Si  Si471  1  0.37500000  0.25000000  0.87500000  1
  Si  Si472  1  0.37500000  0.50000000  0.12500000  1
  Si  Si473  1  0.37500000  0.50000000  0.37500000  1
  Si  Si474  1  0.37500000  0.50000000  0.62500000  1
  Si  Si475  1  0.37500000  0.50000000  0.87500000  1
  Si  Si476  1  0.37500000  0.75000000  0.12500000  1
  Si  Si477  1  0.37500000  0.75000000  0.37500000  1
  Si  Si478  1  0.37500000  0.75000000  0.62500000  1
  Si  Si479  1  0.37500000  0.75000000  0.87500000  1
  Si  Si480  1  0.62500000  -0.00000000  0.12500000  1
  Si  Si481  1  0.62500000  -0.00000000  0.37500000  1
  Si  Si482  1  0.62500000  -0.00000000  0.62500000  1
  Si  Si483  1  0.62500000  -0.00000000  0.87500000  1
  Si  Si484  1  0.62500000  0.25000000  0.12500000  1
  Si  Si485  1  0.62500000  0.25000000  0.37500000  1
  Si  Si486  1  0.62500000  0.25000000  0.62500000  1
  Si  Si487  1  0.62500000  0.25000000  0.87500000  1
  Si  Si488  1  0.62500000  0.50000000  0.12500000  1
  Si  Si489  1  0.62500000  0.50000000  0.37500000  1
  Si  Si490  1  0.62500000  0.50000000  0.62500000  1
  Si  Si491  1  0.62500000  0.50000000  0.87500000  1
  Si  Si492  1  0.62500000  0.75000000  0.12500000  1
  Si  Si493  1  0.62500000  0.75000000  0.37500000  1
  Si  Si494  1  0.62500000  0.75000000  0.62500000  1
  Si  Si495  1  0.62500000  0.75000000  0.87500000  1
  Si  Si496  1  0.87500000  -0.00000000  0.12500000  1
  Si  Si497  1  0.87500000  -0.00000000  0.37500000  1
  Si  Si498  1  0.87500000  -0.00000000  0.62500000  1
  Si  Si499  1  0.87500000  -0.00000000  0.87500000  1
  Si  Si500  1  0.87500000  0.25000000  0.12500000  1
  Si  Si501  1  0.87500000  0.25000000  0.37500000  1
  Si  Si502  1  0.87500000  0.25000000  0.62500000  1
  Si  Si503  1  0.87500000  0.25000000  0.87500000  1
  Si  Si504  1  0.87500000  0.50000000  0.12500000  1
  Si  Si505  1  0.87500000  0.50000000  0.37500000  1
  Si  Si506  1  0.87500000  0.50000000  0.62500000  1
  Si  Si507  1  0.87500000  0.50000000  0.87500000  1
  Si  Si508  1  0.87500000  0.75000000  0.12500000  1
  Si  Si509  1  0.87500000  0.75000000  0.37500000  1
  Si  Si510  1  0.87500000  0.75000000  0.62500000  1
  Si  Si511  1  0.87500000  0.75000000  0.87500000  1
