# Supplementary material for: Density Functional Theory for Molecular and Periodic Systems in TURBOMOLE: Theory, Implementation, and Applications
Source: J Phys Chem A. 2025 Sep 23;129(39):9062–83. doi: 10.1021/acs.jpca.5c02937 (PMC12498508; doi:10.1021/acs.jpca.5c02937)
Supplement: Supplementary file 1 [file jp5c02937_si_001.zip › SI/Structures_for_Benchmark_Calculations/Faujasite_576_atoms.cif]

# generated using pymatgen
data_SiO2
_symmetry_space_group_name_H-M   'P 1'
_cell_length_a   25.02800001
_cell_length_b   25.02800001
_cell_length_c   25.02800001
_cell_angle_alpha   90.00000000
_cell_angle_beta   90.00000000
_cell_angle_gamma   90.00000000
_symmetry_Int_Tables_number   1
_chemical_formula_structural   SiO2
_chemical_formula_sum   'Si192 O384'
_cell_volume   15677.55884620
_cell_formula_units_Z   192
loop_
 _symmetry_equiv_pos_site_id
 _symmetry_equiv_pos_as_xyz
  1  'x, y, z'
loop_
 _atom_site_type_symbol
 _atom_site_label
 _atom_site_symmetry_multiplicity
 _atom_site_fract_x
 _atom_site_fract_y
 _atom_site_fract_z
 _atom_site_occupancy
  Si  Si0  1  0.94709119  0.12457007  0.03509002  1
  Si  Si1  1  0.94647987  0.03671000  0.12309013  1
  O  O2  1  0.89009902  0.00020000  0.10539994  1
  O  O3  1  0.99749873  0.99590052  0.14450015  1
  O  O4  1  0.96789988  0.07299983  0.06799984  1
  O  O5  1  0.92939901  0.07719993  0.17609996  1
  Si  Si6  1  0.94709119  0.62457004  0.53508998  1
  Si  Si7  1  0.94647987  0.53670997  0.62309009  1
  O  O8  1  0.89009902  0.50019996  0.60539991  1
  O  O9  1  0.99749873  0.49590056  0.64450011  1
  O  O10  1  0.96789988  0.57299980  0.56799980  1
  O  O11  1  0.92939901  0.57719989  0.67609992  1
  Si  Si12  1  0.44709123  0.12457007  0.53508998  1
  Si  Si13  1  0.44647991  0.03671000  0.62309009  1
  O  O14  1  0.39009906  0.00020000  0.60539991  1
  O  O15  1  0.49749877  0.99590052  0.64450011  1
  O  O16  1  0.46789992  0.07299983  0.56799980  1
  O  O17  1  0.42939904  0.07719993  0.67609992  1
  Si  Si18  1  0.44709123  0.62457004  0.03509002  1
  Si  Si19  1  0.44647991  0.53670997  0.12309013  1
  O  O20  1  0.39009906  0.50019996  0.10539994  1
  O  O21  1  0.49749877  0.49590056  0.14450015  1
  O  O22  1  0.46789992  0.57299980  0.06799984  1
  O  O23  1  0.42939904  0.57719989  0.17609996  1
  Si  Si24  1  0.30290872  0.12542991  0.03509002  1
  Si  Si25  1  0.30352004  0.21328998  0.12309013  1
  O  O26  1  0.35990088  0.24979998  0.10539994  1
  O  O27  1  0.25250118  0.25409939  0.14450015  1
  O  O28  1  0.28210003  0.17700015  0.06799984  1
  O  O29  1  0.32060090  0.17280005  0.17609996  1
  Si  Si30  1  0.30290872  0.62542987  0.53508998  1
  Si  Si31  1  0.30352004  0.71328994  0.62309009  1
  O  O32  1  0.35990088  0.74979995  0.60539991  1
  O  O33  1  0.25250118  0.75409935  0.64450011  1
  O  O34  1  0.28210003  0.67700011  0.56799980  1
  O  O35  1  0.32060090  0.67280002  0.67609992  1
  Si  Si36  1  0.80290868  0.12542991  0.53508998  1
  Si  Si37  1  0.80352000  0.21328998  0.62309009  1
  O  O38  1  0.85990085  0.24979998  0.60539991  1
  O  O39  1  0.75250114  0.25409939  0.64450011  1
  O  O40  1  0.78209999  0.17700015  0.56799980  1
  O  O41  1  0.82060087  0.17280005  0.67609992  1
  Si  Si42  1  0.80290868  0.62542987  0.03509002  1
  Si  Si43  1  0.80352000  0.71328994  0.12309013  1
  O  O44  1  0.85990085  0.74979995  0.10539994  1
  O  O45  1  0.75250114  0.75409935  0.14450015  1
  O  O46  1  0.78209999  0.67700011  0.06799984  1
  O  O47  1  0.82060087  0.67280002  0.17609996  1
  Si  Si48  1  0.30290872  0.12457007  0.21490997  1
  Si  Si49  1  0.30352004  0.03671000  0.12690985  1
  O  O50  1  0.35990088  0.00020000  0.14460004  1
  O  O51  1  0.25250118  0.99590052  0.10549983  1
  O  O52  1  0.28210003  0.07299983  0.18200015  1
  O  O53  1  0.32060090  0.07719993  0.07390003  1
  Si  Si54  1  0.30290872  0.62457004  0.71490993  1
  Si  Si55  1  0.30352004  0.53670997  0.62690982  1
  O  O56  1  0.35990088  0.50019996  0.64460000  1
  O  O57  1  0.25250118  0.49590056  0.60549980  1
  O  O58  1  0.28210003  0.57299980  0.68200011  1
  O  O59  1  0.32060090  0.57719989  0.57389999  1
  Si  Si60  1  0.80290868  0.12457007  0.71490993  1
  Si  Si61  1  0.80352000  0.03671000  0.62690982  1
  O  O62  1  0.85990085  0.00020000  0.64460000  1
  O  O63  1  0.75250114  0.99590052  0.60549980  1
  O  O64  1  0.78209999  0.07299983  0.68200011  1
  O  O65  1  0.82060087  0.07719993  0.57389999  1
  Si  Si66  1  0.80290868  0.62457004  0.21490997  1
  Si  Si67  1  0.80352000  0.53670997  0.12690985  1
  O  O68  1  0.85990085  0.50019996  0.14460004  1
  O  O69  1  0.75250114  0.49590056  0.10549983  1
  O  O70  1  0.78209999  0.57299980  0.18200015  1
  O  O71  1  0.82060087  0.57719989  0.07390003  1
  Si  Si72  1  0.94709119  0.12542991  0.21490997  1
  Si  Si73  1  0.94647987  0.21328998  0.12690985  1
  O  O74  1  0.89009902  0.24979998  0.14460004  1
  O  O75  1  0.99749873  0.25409939  0.10549983  1
  O  O76  1  0.96789988  0.17700015  0.18200015  1
  O  O77  1  0.92939901  0.17280005  0.07390003  1
  Si  Si78  1  0.94709119  0.62542987  0.71490993  1
  Si  Si79  1  0.94647987  0.71328994  0.62690982  1
  O  O80  1  0.89009902  0.74979995  0.64460000  1
  O  O81  1  0.99749873  0.75409935  0.60549980  1
  O  O82  1  0.96789988  0.67700011  0.68200011  1
  O  O83  1  0.92939901  0.67280002  0.57389999  1
  Si  Si84  1  0.44709123  0.12542991  0.71490993  1
  Si  Si85  1  0.44647991  0.21328998  0.62690982  1
  O  O86  1  0.39009906  0.24979998  0.64460000  1
  O  O87  1  0.49749877  0.25409939  0.60549980  1
  O  O88  1  0.46789992  0.17700015  0.68200011  1
  O  O89  1  0.42939904  0.17280005  0.57389999  1
  Si  Si90  1  0.44709123  0.62542987  0.21490997  1
  Si  Si91  1  0.44647991  0.71328994  0.12690985  1
  O  O92  1  0.39009906  0.74979995  0.14460004  1
  O  O93  1  0.49749877  0.75409935  0.10549983  1
  O  O94  1  0.46789992  0.67700011  0.18200015  1
  O  O95  1  0.42939904  0.67280002  0.07390003  1
  Si  Si96  1  0.03509002  0.94709119  0.12457007  1
  Si  Si97  1  0.12309013  0.94647987  0.03671000  1
  O  O98  1  0.10539994  0.89009902  0.00020000  1
  O  O99  1  0.14450015  0.99749873  0.99590052  1
  O  O100  1  0.06799984  0.96789988  0.07299983  1
  O  O101  1  0.17609996  0.92939901  0.07719993  1
  Si  Si102  1  0.03509002  0.44709123  0.62457004  1
  Si  Si103  1  0.12309013  0.44647991  0.53670997  1
  O  O104  1  0.10539994  0.39009906  0.50019996  1
  O  O105  1  0.14450015  0.49749877  0.49590056  1
  O  O106  1  0.06799984  0.46789992  0.57299980  1
  O  O107  1  0.17609996  0.42939904  0.57719989  1
  Si  Si108  1  0.53508998  0.94709119  0.62457004  1
  Si  Si109  1  0.62309009  0.94647987  0.53670997  1
  O  O110  1  0.60539991  0.89009902  0.50019996  1
  O  O111  1  0.64450011  0.99749873  0.49590056  1
  O  O112  1  0.56799980  0.96789988  0.57299980  1
  O  O113  1  0.67609992  0.92939901  0.57719989  1
  Si  Si114  1  0.53508998  0.44709123  0.12457007  1
  Si  Si115  1  0.62309009  0.44647991  0.03671000  1
  O  O116  1  0.60539991  0.39009906  0.00020000  1
  O  O117  1  0.64450011  0.49749877  0.99590052  1
  O  O118  1  0.56799980  0.46789992  0.07299983  1
  O  O119  1  0.67609992  0.42939904  0.07719993  1
  Si  Si120  1  0.03509002  0.30290872  0.12542991  1
  Si  Si121  1  0.12309013  0.30352004  0.21328998  1
  O  O122  1  0.10539994  0.35990088  0.24979998  1
  O  O123  1  0.14450015  0.25250118  0.25409939  1
  O  O124  1  0.06799984  0.28210003  0.17700015  1
  O  O125  1  0.17609996  0.32060090  0.17280005  1
  Si  Si126  1  0.03509002  0.80290868  0.62542987  1
  Si  Si127  1  0.12309013  0.80352000  0.71328994  1
  O  O128  1  0.10539994  0.85990085  0.74979995  1
  O  O129  1  0.14450015  0.75250114  0.75409935  1
  O  O130  1  0.06799984  0.78209999  0.67700011  1
  O  O131  1  0.17609996  0.82060087  0.67280002  1
  Si  Si132  1  0.53508998  0.30290872  0.62542987  1
  Si  Si133  1  0.62309009  0.30352004  0.71328994  1
  O  O134  1  0.60539991  0.35990088  0.74979995  1
  O  O135  1  0.64450011  0.25250118  0.75409935  1
  O  O136  1  0.56799980  0.28210003  0.67700011  1
  O  O137  1  0.67609992  0.32060090  0.67280002  1
  Si  Si138  1  0.53508998  0.80290868  0.12542991  1
  Si  Si139  1  0.62309009  0.80352000  0.21328998  1
  O  O140  1  0.60539991  0.85990085  0.24979998  1
  O  O141  1  0.64450011  0.75250114  0.25409939  1
  O  O142  1  0.56799980  0.78209999  0.17700015  1
  O  O143  1  0.67609992  0.82060087  0.17280005  1
  Si  Si144  1  0.21490997  0.30290872  0.12457007  1
  Si  Si145  1  0.12690985  0.30352004  0.03671000  1
  O  O146  1  0.14460004  0.35990088  0.00020000  1
  O  O147  1  0.10549983  0.25250118  0.99590052  1
  O  O148  1  0.18200015  0.28210003  0.07299983  1
  O  O149  1  0.07390003  0.32060090  0.07719993  1
  Si  Si150  1  0.21490997  0.80290868  0.62457004  1
  Si  Si151  1  0.12690985  0.80352000  0.53670997  1
  O  O152  1  0.14460004  0.85990085  0.50019996  1
  O  O153  1  0.10549983  0.75250114  0.49590056  1
  O  O154  1  0.18200015  0.78209999  0.57299980  1
  O  O155  1  0.07390003  0.82060087  0.57719989  1
  Si  Si156  1  0.71490993  0.30290872  0.62457004  1
  Si  Si157  1  0.62690982  0.30352004  0.53670997  1
  O  O158  1  0.64460000  0.35990088  0.50019996  1
  O  O159  1  0.60549980  0.25250118  0.49590056  1
  O  O160  1  0.68200011  0.28210003  0.57299980  1
  O  O161  1  0.57389999  0.32060090  0.57719989  1
  Si  Si162  1  0.71490993  0.80290868  0.12457007  1
  Si  Si163  1  0.62690982  0.80352000  0.03671000  1
  O  O164  1  0.64460000  0.85990085  0.00020000  1
  O  O165  1  0.60549980  0.75250114  0.99590052  1
  O  O166  1  0.68200011  0.78209999  0.07299983  1
  O  O167  1  0.57389999  0.82060087  0.07719993  1
  Si  Si168  1  0.21490997  0.94709119  0.12542991  1
  Si  Si169  1  0.12690985  0.94647987  0.21328998  1
  O  O170  1  0.14460004  0.89009902  0.24979998  1
  O  O171  1  0.10549983  0.99749873  0.25409939  1
  O  O172  1  0.18200015  0.96789988  0.17700015  1
  O  O173  1  0.07390003  0.92939901  0.17280005  1
  Si  Si174  1  0.21490997  0.44709123  0.62542987  1
  Si  Si175  1  0.12690985  0.44647991  0.71328994  1
  O  O176  1  0.14460004  0.39009906  0.74979995  1
  O  O177  1  0.10549983  0.49749877  0.75409935  1
  O  O178  1  0.18200015  0.46789992  0.67700011  1
  O  O179  1  0.07390003  0.42939904  0.67280002  1
  Si  Si180  1  0.71490993  0.94709119  0.62542987  1
  Si  Si181  1  0.62690982  0.94647987  0.71328994  1
  O  O182  1  0.64460000  0.89009902  0.74979995  1
  O  O183  1  0.60549980  0.99749873  0.75409935  1
  O  O184  1  0.68200011  0.96789988  0.67700011  1
  O  O185  1  0.57389999  0.92939901  0.67280002  1
  Si  Si186  1  0.71490993  0.44709123  0.12542991  1
  Si  Si187  1  0.62690982  0.44647991  0.21328998  1
  O  O188  1  0.64460000  0.39009906  0.24979998  1
  O  O189  1  0.60549980  0.49749877  0.25409939  1
  O  O190  1  0.68200011  0.46789992  0.17700015  1
  O  O191  1  0.57389999  0.42939904  0.17280005  1
  Si  Si192  1  0.12457007  0.03509002  0.94709119  1
  Si  Si193  1  0.03671000  0.12309013  0.94647987  1
  O  O194  1  0.00020000  0.10539994  0.89009902  1
  O  O195  1  0.99590052  0.14450015  0.99749873  1
  O  O196  1  0.07299983  0.06799984  0.96789988  1
  O  O197  1  0.07719993  0.17609996  0.92939901  1
  Si  Si198  1  0.12457007  0.53508998  0.44709123  1
  Si  Si199  1  0.03671000  0.62309009  0.44647991  1
  O  O200  1  0.00020000  0.60539991  0.39009906  1
  O  O201  1  0.99590052  0.64450011  0.49749877  1
  O  O202  1  0.07299983  0.56799980  0.46789992  1
  O  O203  1  0.07719993  0.67609992  0.42939904  1
  Si  Si204  1  0.62457004  0.03509002  0.44709123  1
  Si  Si205  1  0.53670997  0.12309013  0.44647991  1
  O  O206  1  0.50019996  0.10539994  0.39009906  1
  O  O207  1  0.49590056  0.14450015  0.49749877  1
  O  O208  1  0.57299980  0.06799984  0.46789992  1
  O  O209  1  0.57719989  0.17609996  0.42939904  1
  Si  Si210  1  0.62457004  0.53508998  0.94709119  1
  Si  Si211  1  0.53670997  0.62309009  0.94647987  1
  O  O212  1  0.50019996  0.60539991  0.89009902  1
  O  O213  1  0.49590056  0.64450011  0.99749873  1
  O  O214  1  0.57299980  0.56799980  0.96789988  1
  O  O215  1  0.57719989  0.67609992  0.92939901  1
  Si  Si216  1  0.12542991  0.03509002  0.30290872  1
  Si  Si217  1  0.21328998  0.12309013  0.30352004  1
  O  O218  1  0.24979998  0.10539994  0.35990088  1
  O  O219  1  0.25409939  0.14450015  0.25250118  1
  O  O220  1  0.17700015  0.06799984  0.28210003  1
  O  O221  1  0.17280005  0.17609996  0.32060090  1
  Si  Si222  1  0.12542991  0.53508998  0.80290868  1
  Si  Si223  1  0.21328998  0.62309009  0.80352000  1
  O  O224  1  0.24979998  0.60539991  0.85990085  1
  O  O225  1  0.25409939  0.64450011  0.75250114  1
  O  O226  1  0.17700015  0.56799980  0.78209999  1
  O  O227  1  0.17280005  0.67609992  0.82060087  1
  Si  Si228  1  0.62542987  0.03509002  0.80290868  1
  Si  Si229  1  0.71328994  0.12309013  0.80352000  1
  O  O230  1  0.74979995  0.10539994  0.85990085  1
  O  O231  1  0.75409935  0.14450015  0.75250114  1
  O  O232  1  0.67700011  0.06799984  0.78209999  1
  O  O233  1  0.67280002  0.17609996  0.82060087  1
  Si  Si234  1  0.62542987  0.53508998  0.30290872  1
  Si  Si235  1  0.71328994  0.62309009  0.30352004  1
  O  O236  1  0.74979995  0.60539991  0.35990088  1
  O  O237  1  0.75409935  0.64450011  0.25250118  1
  O  O238  1  0.67700011  0.56799980  0.28210003  1
  O  O239  1  0.67280002  0.67609992  0.32060090  1
  Si  Si240  1  0.12457007  0.21490997  0.30290872  1
  Si  Si241  1  0.03671000  0.12690985  0.30352004  1
  O  O242  1  0.00020000  0.14460004  0.35990088  1
  O  O243  1  0.99590052  0.10549983  0.25250118  1
  O  O244  1  0.07299983  0.18200015  0.28210003  1
  O  O245  1  0.07719993  0.07390003  0.32060090  1
  Si  Si246  1  0.12457007  0.71490993  0.80290868  1
  Si  Si247  1  0.03671000  0.62690982  0.80352000  1
  O  O248  1  0.00020000  0.64460000  0.85990085  1
  O  O249  1  0.99590052  0.60549980  0.75250114  1
  O  O250  1  0.07299983  0.68200011  0.78209999  1
  O  O251  1  0.07719993  0.57389999  0.82060087  1
  Si  Si252  1  0.62457004  0.21490997  0.80290868  1
  Si  Si253  1  0.53670997  0.12690985  0.80352000  1
  O  O254  1  0.50019996  0.14460004  0.85990085  1
  O  O255  1  0.49590056  0.10549983  0.75250114  1
  O  O256  1  0.57299980  0.18200015  0.78209999  1
  O  O257  1  0.57719989  0.07390003  0.82060087  1
  Si  Si258  1  0.62457004  0.71490993  0.30290872  1
  Si  Si259  1  0.53670997  0.62690982  0.30352004  1
  O  O260  1  0.50019996  0.64460000  0.35990088  1
  O  O261  1  0.49590056  0.60549980  0.25250118  1
  O  O262  1  0.57299980  0.68200011  0.28210003  1
  O  O263  1  0.57719989  0.57389999  0.32060090  1
  Si  Si264  1  0.12542991  0.21490997  0.94709119  1
  Si  Si265  1  0.21328998  0.12690985  0.94647987  1
  O  O266  1  0.24979998  0.14460004  0.89009902  1
  O  O267  1  0.25409939  0.10549983  0.99749873  1
  O  O268  1  0.17700015  0.18200015  0.96789988  1
  O  O269  1  0.17280005  0.07390003  0.92939901  1
  Si  Si270  1  0.12542991  0.71490993  0.44709123  1
  Si  Si271  1  0.21328998  0.62690982  0.44647991  1
  O  O272  1  0.24979998  0.64460000  0.39009906  1
  O  O273  1  0.25409939  0.60549980  0.49749877  1
  O  O274  1  0.17700015  0.68200011  0.46789992  1
  O  O275  1  0.17280005  0.57389999  0.42939904  1
  Si  Si276  1  0.62542987  0.21490997  0.44709123  1
  Si  Si277  1  0.71328994  0.12690985  0.44647991  1
  O  O278  1  0.74979995  0.14460004  0.39009906  1
  O  O279  1  0.75409935  0.10549983  0.49749877  1
  O  O280  1  0.67700011  0.18200015  0.46789992  1
  O  O281  1  0.67280002  0.07390003  0.42939904  1
  Si  Si282  1  0.62542987  0.71490993  0.94709119  1
  Si  Si283  1  0.71328994  0.62690982  0.94647987  1
  O  O284  1  0.74979995  0.64460000  0.89009902  1
  O  O285  1  0.75409935  0.60549980  0.99749873  1
  O  O286  1  0.67700011  0.68200011  0.96789988  1
  O  O287  1  0.67280002  0.57389999  0.92939901  1
  Si  Si288  1  0.05290874  0.87542986  0.96490991  1
  Si  Si289  1  0.05352005  0.96328993  0.87690980  1
  O  O290  1  0.10990090  0.99979993  0.89459998  1
  O  O291  1  0.00250120  0.00409941  0.85549978  1
  O  O292  1  0.03210005  0.92700009  0.93200009  1
  O  O293  1  0.07060092  0.92280000  0.82389997  1
  Si  Si294  1  0.05290874  0.37542989  0.46490995  1
  Si  Si295  1  0.05352005  0.46328996  0.37690983  1
  O  O296  1  0.10990090  0.49979996  0.39460002  1
  O  O297  1  0.00250120  0.50409937  0.35549981  1
  O  O298  1  0.03210005  0.42700013  0.43200013  1
  O  O299  1  0.07060092  0.42280003  0.32390001  1
  Si  Si300  1  0.55290870  0.87542986  0.46490995  1
  Si  Si301  1  0.55352002  0.96328993  0.37690983  1
  O  O302  1  0.60990087  0.99979993  0.39460002  1
  O  O303  1  0.50250116  0.00409941  0.35549981  1
  O  O304  1  0.53210001  0.92700009  0.43200013  1
  O  O305  1  0.57060089  0.92280000  0.32390001  1
  Si  Si306  1  0.55290870  0.37542989  0.96490991  1
  Si  Si307  1  0.55352002  0.46328996  0.87690980  1
  O  O308  1  0.60990087  0.49979996  0.89459998  1
  O  O309  1  0.50250116  0.50409937  0.85549978  1
  O  O310  1  0.53210001  0.42700013  0.93200009  1
  O  O311  1  0.57060089  0.42280003  0.82389997  1
  Si  Si312  1  0.69709121  0.87457002  0.96490991  1
  Si  Si313  1  0.69647989  0.78670995  0.87690980  1
  O  O314  1  0.64009904  0.75019995  0.89459998  1
  O  O315  1  0.74749875  0.74590054  0.85549978  1
  O  O316  1  0.71789990  0.82299978  0.93200009  1
  O  O317  1  0.67939902  0.82719988  0.82389997  1
  Si  Si318  1  0.69709121  0.37457005  0.46490995  1
  Si  Si319  1  0.69647989  0.28670998  0.37690983  1
  O  O320  1  0.64009904  0.25019998  0.39460002  1
  O  O321  1  0.74749875  0.24590057  0.35549981  1
  O  O322  1  0.71789990  0.32299982  0.43200013  1
  O  O323  1  0.67939902  0.32719991  0.32390001  1
  Si  Si324  1  0.19709124  0.87457002  0.46490995  1
  Si  Si325  1  0.19647993  0.78670995  0.37690983  1
  O  O326  1  0.14009908  0.75019995  0.39460002  1
  O  O327  1  0.24749878  0.74590054  0.35549981  1
  O  O328  1  0.21789994  0.82299978  0.43200013  1
  O  O329  1  0.17939906  0.82719988  0.32390001  1
  Si  Si330  1  0.19709124  0.37457005  0.96490991  1
  Si  Si331  1  0.19647993  0.28670998  0.87690980  1
  O  O332  1  0.14009908  0.25019998  0.89459998  1
  O  O333  1  0.24749878  0.24590057  0.85549978  1
  O  O334  1  0.21789994  0.32299982  0.93200009  1
  O  O335  1  0.17939906  0.32719991  0.82389997  1
  Si  Si336  1  0.69709121  0.87542986  0.78508996  1
  Si  Si337  1  0.69647989  0.96328993  0.87309008  1
  O  O338  1  0.64009904  0.99979993  0.85539989  1
  O  O339  1  0.74749875  0.00409941  0.89450010  1
  O  O340  1  0.71789990  0.92700009  0.81799978  1
  O  O341  1  0.67939902  0.92280000  0.92609990  1
  Si  Si342  1  0.69709121  0.37542989  0.28509000  1
  Si  Si343  1  0.69647989  0.46328996  0.37309011  1
  O  O344  1  0.64009904  0.49979996  0.35539993  1
  O  O345  1  0.74749875  0.50409937  0.39450013  1
  O  O346  1  0.71789990  0.42700013  0.31799982  1
  O  O347  1  0.67939902  0.42280003  0.42609994  1
  Si  Si348  1  0.19709124  0.87542986  0.28509000  1
  Si  Si349  1  0.19647993  0.96328993  0.37309011  1
  O  O350  1  0.14009908  0.99979993  0.35539993  1
  O  O351  1  0.24749878  0.00409941  0.39450013  1
  O  O352  1  0.21789994  0.92700009  0.31799982  1
  O  O353  1  0.17939906  0.92280000  0.42609994  1
  Si  Si354  1  0.19709124  0.37542989  0.78508996  1
  Si  Si355  1  0.19647993  0.46328996  0.87309008  1
  O  O356  1  0.14009908  0.49979996  0.85539989  1
  O  O357  1  0.24749878  0.50409937  0.89450010  1
  O  O358  1  0.21789994  0.42700013  0.81799978  1
  O  O359  1  0.17939906  0.42280003  0.92609990  1
  Si  Si360  1  0.05290874  0.87457002  0.78508996  1
  Si  Si361  1  0.05352005  0.78670995  0.87309008  1
  O  O362  1  0.10990090  0.75019995  0.85539989  1
  O  O363  1  0.00250120  0.74590054  0.89450010  1
  O  O364  1  0.03210005  0.82299978  0.81799978  1
  O  O365  1  0.07060092  0.82719988  0.92609990  1
  Si  Si366  1  0.05290874  0.37457005  0.28509000  1
  Si  Si367  1  0.05352005  0.28670998  0.37309011  1
  O  O368  1  0.10990090  0.25019998  0.35539993  1
  O  O369  1  0.00250120  0.24590057  0.39450013  1
  O  O370  1  0.03210005  0.32299982  0.31799982  1
  O  O371  1  0.07060092  0.32719991  0.42609994  1
  Si  Si372  1  0.55290870  0.87457002  0.28509000  1
  Si  Si373  1  0.55352002  0.78670995  0.37309011  1
  O  O374  1  0.60990087  0.75019995  0.35539993  1
  O  O375  1  0.50250116  0.74590054  0.39450013  1
  O  O376  1  0.53210001  0.82299978  0.31799982  1
  O  O377  1  0.57060089  0.82719988  0.42609994  1
  Si  Si378  1  0.55290870  0.37457005  0.78508996  1
  Si  Si379  1  0.55352002  0.28670998  0.87309008  1
  O  O380  1  0.60990087  0.25019998  0.85539989  1
  O  O381  1  0.50250116  0.24590057  0.89450010  1
  O  O382  1  0.53210001  0.32299982  0.81799978  1
  O  O383  1  0.57060089  0.32719991  0.92609990  1
  Si  Si384  1  0.96490991  0.05290874  0.87542986  1
  Si  Si385  1  0.87690980  0.05352005  0.96328993  1
  O  O386  1  0.89459998  0.10990090  0.99979993  1
  O  O387  1  0.85549978  0.00250120  0.00409941  1
  O  O388  1  0.93200009  0.03210005  0.92700009  1
  O  O389  1  0.82389997  0.07060092  0.92280000  1
  Si  Si390  1  0.96490991  0.55290870  0.37542989  1
  Si  Si391  1  0.87690980  0.55352002  0.46328996  1
  O  O392  1  0.89459998  0.60990087  0.49979996  1
  O  O393  1  0.85549978  0.50250116  0.50409937  1
  O  O394  1  0.93200009  0.53210001  0.42700013  1
  O  O395  1  0.82389997  0.57060089  0.42280003  1
  Si  Si396  1  0.46490995  0.05290874  0.37542989  1
  Si  Si397  1  0.37690983  0.05352005  0.46328996  1
  O  O398  1  0.39460002  0.10990090  0.49979996  1
  O  O399  1  0.35549981  0.00250120  0.50409937  1
  O  O400  1  0.43200013  0.03210005  0.42700013  1
  O  O401  1  0.32390001  0.07060092  0.42280003  1
  Si  Si402  1  0.46490995  0.55290870  0.87542986  1
  Si  Si403  1  0.37690983  0.55352002  0.96328993  1
  O  O404  1  0.39460002  0.60990087  0.99979993  1
  O  O405  1  0.35549981  0.50250116  0.00409941  1
  O  O406  1  0.43200013  0.53210001  0.92700009  1
  O  O407  1  0.32390001  0.57060089  0.92280000  1
  Si  Si408  1  0.96490991  0.69709121  0.87457002  1
  Si  Si409  1  0.87690980  0.69647989  0.78670995  1
  O  O410  1  0.89459998  0.64009904  0.75019995  1
  O  O411  1  0.85549978  0.74749875  0.74590054  1
  O  O412  1  0.93200009  0.71789990  0.82299978  1
  O  O413  1  0.82389997  0.67939902  0.82719988  1
  Si  Si414  1  0.96490991  0.19709124  0.37457005  1
  Si  Si415  1  0.87690980  0.19647993  0.28670998  1
  O  O416  1  0.89459998  0.14009908  0.25019998  1
  O  O417  1  0.85549978  0.24749878  0.24590057  1
  O  O418  1  0.93200009  0.21789994  0.32299982  1
  O  O419  1  0.82389997  0.17939906  0.32719991  1
  Si  Si420  1  0.46490995  0.69709121  0.37457005  1
  Si  Si421  1  0.37690983  0.69647989  0.28670998  1
  O  O422  1  0.39460002  0.64009904  0.25019998  1
  O  O423  1  0.35549981  0.74749875  0.24590057  1
  O  O424  1  0.43200013  0.71789990  0.32299982  1
  O  O425  1  0.32390001  0.67939902  0.32719991  1
  Si  Si426  1  0.46490995  0.19709124  0.87457002  1
  Si  Si427  1  0.37690983  0.19647993  0.78670995  1
  O  O428  1  0.39460002  0.14009908  0.75019995  1
  O  O429  1  0.35549981  0.24749878  0.74590054  1
  O  O430  1  0.43200013  0.21789994  0.82299978  1
  O  O431  1  0.32390001  0.17939906  0.82719988  1
  Si  Si432  1  0.78508996  0.69709121  0.87542986  1
  Si  Si433  1  0.87309008  0.69647989  0.96328993  1
  O  O434  1  0.85539989  0.64009904  0.99979993  1
  O  O435  1  0.89450010  0.74749875  0.00409941  1
  O  O436  1  0.81799978  0.71789990  0.92700009  1
  O  O437  1  0.92609990  0.67939902  0.92280000  1
  Si  Si438  1  0.78508996  0.19709124  0.37542989  1
  Si  Si439  1  0.87309008  0.19647993  0.46328996  1
  O  O440  1  0.85539989  0.14009908  0.49979996  1
  O  O441  1  0.89450010  0.24749878  0.50409937  1
  O  O442  1  0.81799978  0.21789994  0.42700013  1
  O  O443  1  0.92609990  0.17939906  0.42280003  1
  Si  Si444  1  0.28509000  0.69709121  0.37542989  1
  Si  Si445  1  0.37309011  0.69647989  0.46328996  1
  O  O446  1  0.35539993  0.64009904  0.49979996  1
  O  O447  1  0.39450013  0.74749875  0.50409937  1
  O  O448  1  0.31799982  0.71789990  0.42700013  1
  O  O449  1  0.42609994  0.67939902  0.42280003  1
  Si  Si450  1  0.28509000  0.19709124  0.87542986  1
  Si  Si451  1  0.37309011  0.19647993  0.96328993  1
  O  O452  1  0.35539993  0.14009908  0.99979993  1
  O  O453  1  0.39450013  0.24749878  0.00409941  1
  O  O454  1  0.31799982  0.21789994  0.92700009  1
  O  O455  1  0.42609994  0.17939906  0.92280000  1
  Si  Si456  1  0.78508996  0.05290874  0.87457002  1
  Si  Si457  1  0.87309008  0.05352005  0.78670995  1
  O  O458  1  0.85539989  0.10990090  0.75019995  1
  O  O459  1  0.89450010  0.00250120  0.74590054  1
  O  O460  1  0.81799978  0.03210005  0.82299978  1
  O  O461  1  0.92609990  0.07060092  0.82719988  1
  Si  Si462  1  0.78508996  0.55290870  0.37457005  1
  Si  Si463  1  0.87309008  0.55352002  0.28670998  1
  O  O464  1  0.85539989  0.60990087  0.25019998  1
  O  O465  1  0.89450010  0.50250116  0.24590057  1
  O  O466  1  0.81799978  0.53210001  0.32299982  1
  O  O467  1  0.92609990  0.57060089  0.32719991  1
  Si  Si468  1  0.28509000  0.05290874  0.37457005  1
  Si  Si469  1  0.37309011  0.05352005  0.28670998  1
  O  O470  1  0.35539993  0.10990090  0.25019998  1
  O  O471  1  0.39450013  0.00250120  0.24590057  1
  O  O472  1  0.31799982  0.03210005  0.32299982  1
  O  O473  1  0.42609994  0.07060092  0.32719991  1
  Si  Si474  1  0.28509000  0.55290870  0.87457002  1
  Si  Si475  1  0.37309011  0.55352002  0.78670995  1
  O  O476  1  0.35539993  0.60990087  0.75019995  1
  O  O477  1  0.39450013  0.50250116  0.74590054  1
  O  O478  1  0.31799982  0.53210001  0.82299978  1
  O  O479  1  0.42609994  0.57060089  0.82719988  1
  Si  Si480  1  0.87542986  0.96490991  0.05290874  1
  Si  Si481  1  0.96328993  0.87690980  0.05352005  1
  O  O482  1  0.99979993  0.89459998  0.10990090  1
  O  O483  1  0.00409941  0.85549978  0.00250120  1
  O  O484  1  0.92700009  0.93200009  0.03210005  1
  O  O485  1  0.92280000  0.82389997  0.07060092  1
  Si  Si486  1  0.87542986  0.46490995  0.55290870  1
  Si  Si487  1  0.96328993  0.37690983  0.55352002  1
  O  O488  1  0.99979993  0.39460002  0.60990087  1
  O  O489  1  0.00409941  0.35549981  0.50250116  1
  O  O490  1  0.92700009  0.43200013  0.53210001  1
  O  O491  1  0.92280000  0.32390001  0.57060089  1
  Si  Si492  1  0.37542989  0.96490991  0.55290870  1
  Si  Si493  1  0.46328996  0.87690980  0.55352002  1
  O  O494  1  0.49979996  0.89459998  0.60990087  1
  O  O495  1  0.50409937  0.85549978  0.50250116  1
  O  O496  1  0.42700013  0.93200009  0.53210001  1
  O  O497  1  0.42280003  0.82389997  0.57060089  1
  Si  Si498  1  0.37542989  0.46490995  0.05290874  1
  Si  Si499  1  0.46328996  0.37690983  0.05352005  1
  O  O500  1  0.49979996  0.39460002  0.10990090  1
  O  O501  1  0.50409937  0.35549981  0.00250120  1
  O  O502  1  0.42700013  0.43200013  0.03210005  1
  O  O503  1  0.42280003  0.32390001  0.07060092  1
  Si  Si504  1  0.87457002  0.96490991  0.69709121  1
  Si  Si505  1  0.78670995  0.87690980  0.69647989  1
  O  O506  1  0.75019995  0.89459998  0.64009904  1
  O  O507  1  0.74590054  0.85549978  0.74749875  1
  O  O508  1  0.82299978  0.93200009  0.71789990  1
  O  O509  1  0.82719988  0.82389997  0.67939902  1
  Si  Si510  1  0.87457002  0.46490995  0.19709124  1
  Si  Si511  1  0.78670995  0.37690983  0.19647993  1
  O  O512  1  0.75019995  0.39460002  0.14009908  1
  O  O513  1  0.74590054  0.35549981  0.24749878  1
  O  O514  1  0.82299978  0.43200013  0.21789994  1
  O  O515  1  0.82719988  0.32390001  0.17939906  1
  Si  Si516  1  0.37457005  0.96490991  0.19709124  1
  Si  Si517  1  0.28670998  0.87690980  0.19647993  1
  O  O518  1  0.25019998  0.89459998  0.14009908  1
  O  O519  1  0.24590057  0.85549978  0.24749878  1
  O  O520  1  0.32299982  0.93200009  0.21789994  1
  O  O521  1  0.32719991  0.82389997  0.17939906  1
  Si  Si522  1  0.37457005  0.46490995  0.69709121  1
  Si  Si523  1  0.28670998  0.37690983  0.69647989  1
  O  O524  1  0.25019998  0.39460002  0.64009904  1
  O  O525  1  0.24590057  0.35549981  0.74749875  1
  O  O526  1  0.32299982  0.43200013  0.71789990  1
  O  O527  1  0.32719991  0.32390001  0.67939902  1
  Si  Si528  1  0.87542986  0.78508996  0.69709121  1
  Si  Si529  1  0.96328993  0.87309008  0.69647989  1
  O  O530  1  0.99979993  0.85539989  0.64009904  1
  O  O531  1  0.00409941  0.89450010  0.74749875  1
  O  O532  1  0.92700009  0.81799978  0.71789990  1
  O  O533  1  0.92280000  0.92609990  0.67939902  1
  Si  Si534  1  0.87542986  0.28509000  0.19709124  1
  Si  Si535  1  0.96328993  0.37309011  0.19647993  1
  O  O536  1  0.99979993  0.35539993  0.14009908  1
  O  O537  1  0.00409941  0.39450013  0.24749878  1
  O  O538  1  0.92700009  0.31799982  0.21789994  1
  O  O539  1  0.92280000  0.42609994  0.17939906  1
  Si  Si540  1  0.37542989  0.78508996  0.19709124  1
  Si  Si541  1  0.46328996  0.87309008  0.19647993  1
  O  O542  1  0.49979996  0.85539989  0.14009908  1
  O  O543  1  0.50409937  0.89450010  0.24749878  1
  O  O544  1  0.42700013  0.81799978  0.21789994  1
  O  O545  1  0.42280003  0.92609990  0.17939906  1
  Si  Si546  1  0.37542989  0.28509000  0.69709121  1
  Si  Si547  1  0.46328996  0.37309011  0.69647989  1
  O  O548  1  0.49979996  0.35539993  0.64009904  1
  O  O549  1  0.50409937  0.39450013  0.74749875  1
  O  O550  1  0.42700013  0.31799982  0.71789990  1
  O  O551  1  0.42280003  0.42609994  0.67939902  1
  Si  Si552  1  0.87457002  0.78508996  0.05290874  1
  Si  Si553  1  0.78670995  0.87309008  0.05352005  1
  O  O554  1  0.75019995  0.85539989  0.10990090  1
  O  O555  1  0.74590054  0.89450010  0.00250120  1
  O  O556  1  0.82299978  0.81799978  0.03210005  1
  O  O557  1  0.82719988  0.92609990  0.07060092  1
  Si  Si558  1  0.87457002  0.28509000  0.55290870  1
  Si  Si559  1  0.78670995  0.37309011  0.55352002  1
  O  O560  1  0.75019995  0.35539993  0.60990087  1
  O  O561  1  0.74590054  0.39450013  0.50250116  1
  O  O562  1  0.82299978  0.31799982  0.53210001  1
  O  O563  1  0.82719988  0.42609994  0.57060089  1
  Si  Si564  1  0.37457005  0.78508996  0.55290870  1
  Si  Si565  1  0.28670998  0.87309008  0.55352002  1
  O  O566  1  0.25019998  0.85539989  0.60990087  1
  O  O567  1  0.24590057  0.89450010  0.50250116  1
  O  O568  1  0.32299982  0.81799978  0.53210001  1
  O  O569  1  0.32719991  0.92609990  0.57060089  1
  Si  Si570  1  0.37457005  0.28509000  0.05290874  1
  Si  Si571  1  0.28670998  0.37309011  0.05352005  1
  O  O572  1  0.25019998  0.35539993  0.10990090  1
  O  O573  1  0.24590057  0.39450013  0.00250120  1
  O  O574  1  0.32299982  0.31799982  0.03210005  1
  O  O575  1  0.32719991  0.42609994  0.07060092  1
