# Supplementary material for: Density Functional Theory for Molecular and Periodic Systems in TURBOMOLE: Theory, Implementation, and Applications
Source: J Phys Chem A. 2025 Sep 23;129(39):9062–83. doi: 10.1021/acs.jpca.5c02937 (PMC12498508; doi:10.1021/acs.jpca.5c02937)
Supplement: Supplementary file 1 [file jp5c02937_si_001.zip › SI/Structures_for_Benchmark_Calculations/3D_MgO_4x4x4_512_atoms.cif]

# generated using pymatgen
data_MgO
_symmetry_space_group_name_H-M   'P 1'
_cell_length_a   16.77601117
_cell_length_b   16.77601117
_cell_length_c   16.77601117
_cell_angle_alpha   90.00000000
_cell_angle_beta   90.00000000
_cell_angle_gamma   90.00000000
_symmetry_Int_Tables_number   1
_chemical_formula_structural   MgO
_chemical_formula_sum   'Mg256 O256'
_cell_volume   4721.34916568
_cell_formula_units_Z   256
loop_
 _symmetry_equiv_pos_site_id
 _symmetry_equiv_pos_as_xyz
  1  'x, y, z'
loop_
 _atom_site_type_symbol
 _atom_site_label
 _atom_site_symmetry_multiplicity
 _atom_site_fract_x
 _atom_site_fract_y
 _atom_site_fract_z
 _atom_site_occupancy
  Mg  Mg0  1  0.00000000  0.00000000  0.00000000  1
  Mg  Mg1  1  -0.00000000  -0.00000000  0.25000000  1
  Mg  Mg2  1  -0.00000000  -0.00000000  0.50000000  1
  Mg  Mg3  1  -0.00000000  -0.00000000  0.75000000  1
  Mg  Mg4  1  -0.00000000  0.25000000  0.00000000  1
  Mg  Mg5  1  -0.00000000  0.25000000  0.25000000  1
  Mg  Mg6  1  -0.00000000  0.25000000  0.50000000  1
  Mg  Mg7  1  -0.00000000  0.25000000  0.75000000  1
  Mg  Mg8  1  -0.00000000  0.50000000  0.00000000  1
  Mg  Mg9  1  -0.00000000  0.50000000  0.25000000  1
  Mg  Mg10  1  -0.00000000  0.50000000  0.50000000  1
  Mg  Mg11  1  -0.00000000  0.50000000  0.75000000  1
  Mg  Mg12  1  -0.00000000  0.75000000  0.00000000  1
  Mg  Mg13  1  -0.00000000  0.75000000  0.25000000  1
  Mg  Mg14  1  -0.00000000  0.75000000  0.50000000  1
  Mg  Mg15  1  -0.00000000  0.75000000  0.75000000  1
  Mg  Mg16  1  0.25000000  0.00000000  0.00000000  1
  Mg  Mg17  1  0.25000000  -0.00000000  0.25000000  1
  Mg  Mg18  1  0.25000000  -0.00000000  0.50000000  1
  Mg  Mg19  1  0.25000000  -0.00000000  0.75000000  1
  Mg  Mg20  1  0.25000000  0.25000000  0.00000000  1
  Mg  Mg21  1  0.25000000  0.25000000  0.25000000  1
  Mg  Mg22  1  0.25000000  0.25000000  0.50000000  1
  Mg  Mg23  1  0.25000000  0.25000000  0.75000000  1
  Mg  Mg24  1  0.25000000  0.50000000  0.00000000  1
  Mg  Mg25  1  0.25000000  0.50000000  0.25000000  1
  Mg  Mg26  1  0.25000000  0.50000000  0.50000000  1
  Mg  Mg27  1  0.25000000  0.50000000  0.75000000  1
  Mg  Mg28  1  0.25000000  0.75000000  0.00000000  1
  Mg  Mg29  1  0.25000000  0.75000000  0.25000000  1
  Mg  Mg30  1  0.25000000  0.75000000  0.50000000  1
  Mg  Mg31  1  0.25000000  0.75000000  0.75000000  1
  Mg  Mg32  1  0.50000000  0.00000000  0.00000000  1
  Mg  Mg33  1  0.50000000  -0.00000000  0.25000000  1
  Mg  Mg34  1  0.50000000  -0.00000000  0.50000000  1
  Mg  Mg35  1  0.50000000  -0.00000000  0.75000000  1
  Mg  Mg36  1  0.50000000  0.25000000  0.00000000  1
  Mg  Mg37  1  0.50000000  0.25000000  0.25000000  1
  Mg  Mg38  1  0.50000000  0.25000000  0.50000000  1
  Mg  Mg39  1  0.50000000  0.25000000  0.75000000  1
  Mg  Mg40  1  0.50000000  0.50000000  0.00000000  1
  Mg  Mg41  1  0.50000000  0.50000000  0.25000000  1
  Mg  Mg42  1  0.50000000  0.50000000  0.50000000  1
  Mg  Mg43  1  0.50000000  0.50000000  0.75000000  1
  Mg  Mg44  1  0.50000000  0.75000000  0.00000000  1
  Mg  Mg45  1  0.50000000  0.75000000  0.25000000  1
  Mg  Mg46  1  0.50000000  0.75000000  0.50000000  1
  Mg  Mg47  1  0.50000000  0.75000000  0.75000000  1
  Mg  Mg48  1  0.75000000  0.00000000  0.00000000  1
  Mg  Mg49  1  0.75000000  -0.00000000  0.25000000  1
  Mg  Mg50  1  0.75000000  -0.00000000  0.50000000  1
  Mg  Mg51  1  0.75000000  -0.00000000  0.75000000  1
  Mg  Mg52  1  0.75000000  0.25000000  0.00000000  1
  Mg  Mg53  1  0.75000000  0.25000000  0.25000000  1
  Mg  Mg54  1  0.75000000  0.25000000  0.50000000  1
  Mg  Mg55  1  0.75000000  0.25000000  0.75000000  1
  Mg  Mg56  1  0.75000000  0.50000000  0.00000000  1
  Mg  Mg57  1  0.75000000  0.50000000  0.25000000  1
  Mg  Mg58  1  0.75000000  0.50000000  0.50000000  1
  Mg  Mg59  1  0.75000000  0.50000000  0.75000000  1
  Mg  Mg60  1  0.75000000  0.75000000  0.00000000  1
  Mg  Mg61  1  0.75000000  0.75000000  0.25000000  1
  Mg  Mg62  1  0.75000000  0.75000000  0.50000000  1
  Mg  Mg63  1  0.75000000  0.75000000  0.75000000  1
  Mg  Mg64  1  -0.00000000  0.12500000  0.12500000  1
  Mg  Mg65  1  -0.00000000  0.12500000  0.37500000  1
  Mg  Mg66  1  -0.00000000  0.12500000  0.62500000  1
  Mg  Mg67  1  -0.00000000  0.12500000  0.87500000  1
  Mg  Mg68  1  -0.00000000  0.37500000  0.12500000  1
  Mg  Mg69  1  -0.00000000  0.37500000  0.37500000  1
  Mg  Mg70  1  -0.00000000  0.37500000  0.62500000  1
  Mg  Mg71  1  -0.00000000  0.37500000  0.87500000  1
  Mg  Mg72  1  -0.00000000  0.62500000  0.12500000  1
  Mg  Mg73  1  -0.00000000  0.62500000  0.37500000  1
  Mg  Mg74  1  -0.00000000  0.62500000  0.62500000  1
  Mg  Mg75  1  -0.00000000  0.62500000  0.87500000  1
  Mg  Mg76  1  -0.00000000  0.87500000  0.12500000  1
  Mg  Mg77  1  -0.00000000  0.87500000  0.37500000  1
  Mg  Mg78  1  -0.00000000  0.87500000  0.62500000  1
  Mg  Mg79  1  -0.00000000  0.87500000  0.87500000  1
  Mg  Mg80  1  0.25000000  0.12500000  0.12500000  1
  Mg  Mg81  1  0.25000000  0.12500000  0.37500000  1
  Mg  Mg82  1  0.25000000  0.12500000  0.62500000  1
  Mg  Mg83  1  0.25000000  0.12500000  0.87500000  1
  Mg  Mg84  1  0.25000000  0.37500000  0.12500000  1
  Mg  Mg85  1  0.25000000  0.37500000  0.37500000  1
  Mg  Mg86  1  0.25000000  0.37500000  0.62500000  1
  Mg  Mg87  1  0.25000000  0.37500000  0.87500000  1
  Mg  Mg88  1  0.25000000  0.62500000  0.12500000  1
  Mg  Mg89  1  0.25000000  0.62500000  0.37500000  1
  Mg  Mg90  1  0.25000000  0.62500000  0.62500000  1
  Mg  Mg91  1  0.25000000  0.62500000  0.87500000  1
  Mg  Mg92  1  0.25000000  0.87500000  0.12500000  1
  Mg  Mg93  1  0.25000000  0.87500000  0.37500000  1
  Mg  Mg94  1  0.25000000  0.87500000  0.62500000  1
  Mg  Mg95  1  0.25000000  0.87500000  0.87500000  1
  Mg  Mg96  1  0.50000000  0.12500000  0.12500000  1
  Mg  Mg97  1  0.50000000  0.12500000  0.37500000  1
  Mg  Mg98  1  0.50000000  0.12500000  0.62500000  1
  Mg  Mg99  1  0.50000000  0.12500000  0.87500000  1
  Mg  Mg100  1  0.50000000  0.37500000  0.12500000  1
  Mg  Mg101  1  0.50000000  0.37500000  0.37500000  1
  Mg  Mg102  1  0.50000000  0.37500000  0.62500000  1
  Mg  Mg103  1  0.50000000  0.37500000  0.87500000  1
  Mg  Mg104  1  0.50000000  0.62500000  0.12500000  1
  Mg  Mg105  1  0.50000000  0.62500000  0.37500000  1
  Mg  Mg106  1  0.50000000  0.62500000  0.62500000  1
  Mg  Mg107  1  0.50000000  0.62500000  0.87500000  1
  Mg  Mg108  1  0.50000000  0.87500000  0.12500000  1
  Mg  Mg109  1  0.50000000  0.87500000  0.37500000  1
  Mg  Mg110  1  0.50000000  0.87500000  0.62500000  1
  Mg  Mg111  1  0.50000000  0.87500000  0.87500000  1
  Mg  Mg112  1  0.75000000  0.12500000  0.12500000  1
  Mg  Mg113  1  0.75000000  0.12500000  0.37500000  1
  Mg  Mg114  1  0.75000000  0.12500000  0.62500000  1
  Mg  Mg115  1  0.75000000  0.12500000  0.87500000  1
  Mg  Mg116  1  0.75000000  0.37500000  0.12500000  1
  Mg  Mg117  1  0.75000000  0.37500000  0.37500000  1
  Mg  Mg118  1  0.75000000  0.37500000  0.62500000  1
  Mg  Mg119  1  0.75000000  0.37500000  0.87500000  1
  Mg  Mg120  1  0.75000000  0.62500000  0.12500000  1
  Mg  Mg121  1  0.75000000  0.62500000  0.37500000  1
  Mg  Mg122  1  0.75000000  0.62500000  0.62500000  1
  Mg  Mg123  1  0.75000000  0.62500000  0.87500000  1
  Mg  Mg124  1  0.75000000  0.87500000  0.12500000  1
  Mg  Mg125  1  0.75000000  0.87500000  0.37500000  1
  Mg  Mg126  1  0.75000000  0.87500000  0.62500000  1
  Mg  Mg127  1  0.75000000  0.87500000  0.87500000  1
  Mg  Mg128  1  0.12500000  -0.00000000  0.12500000  1
  Mg  Mg129  1  0.12500000  -0.00000000  0.37500000  1
  Mg  Mg130  1  0.12500000  -0.00000000  0.62500000  1
  Mg  Mg131  1  0.12500000  -0.00000000  0.87500000  1
  Mg  Mg132  1  0.12500000  0.25000000  0.12500000  1
  Mg  Mg133  1  0.12500000  0.25000000  0.37500000  1
  Mg  Mg134  1  0.12500000  0.25000000  0.62500000  1
  Mg  Mg135  1  0.12500000  0.25000000  0.87500000  1
  Mg  Mg136  1  0.12500000  0.50000000  0.12500000  1
  Mg  Mg137  1  0.12500000  0.50000000  0.37500000  1
  Mg  Mg138  1  0.12500000  0.50000000  0.62500000  1
  Mg  Mg139  1  0.12500000  0.50000000  0.87500000  1
  Mg  Mg140  1  0.12500000  0.75000000  0.12500000  1
  Mg  Mg141  1  0.12500000  0.75000000  0.37500000  1
  Mg  Mg142  1  0.12500000  0.75000000  0.62500000  1
  Mg  Mg143  1  0.12500000  0.75000000  0.87500000  1
  Mg  Mg144  1  0.37500000  -0.00000000  0.12500000  1
  Mg  Mg145  1  0.37500000  -0.00000000  0.37500000  1
  Mg  Mg146  1  0.37500000  -0.00000000  0.62500000  1
  Mg  Mg147  1  0.37500000  -0.00000000  0.87500000  1
  Mg  Mg148  1  0.37500000  0.25000000  0.12500000  1
  Mg  Mg149  1  0.37500000  0.25000000  0.37500000  1
  Mg  Mg150  1  0.37500000  0.25000000  0.62500000  1
  Mg  Mg151  1  0.37500000  0.25000000  0.87500000  1
  Mg  Mg152  1  0.37500000  0.50000000  0.12500000  1
  Mg  Mg153  1  0.37500000  0.50000000  0.37500000  1
  Mg  Mg154  1  0.37500000  0.50000000  0.62500000  1
  Mg  Mg155  1  0.37500000  0.50000000  0.87500000  1
  Mg  Mg156  1  0.37500000  0.75000000  0.12500000  1
  Mg  Mg157  1  0.37500000  0.75000000  0.37500000  1
  Mg  Mg158  1  0.37500000  0.75000000  0.62500000  1
  Mg  Mg159  1  0.37500000  0.75000000  0.87500000  1
  Mg  Mg160  1  0.62500000  -0.00000000  0.12500000  1
  Mg  Mg161  1  0.62500000  -0.00000000  0.37500000  1
  Mg  Mg162  1  0.62500000  -0.00000000  0.62500000  1
  Mg  Mg163  1  0.62500000  -0.00000000  0.87500000  1
  Mg  Mg164  1  0.62500000  0.25000000  0.12500000  1
  Mg  Mg165  1  0.62500000  0.25000000  0.37500000  1
  Mg  Mg166  1  0.62500000  0.25000000  0.62500000  1
  Mg  Mg167  1  0.62500000  0.25000000  0.87500000  1
  Mg  Mg168  1  0.62500000  0.50000000  0.12500000  1
  Mg  Mg169  1  0.62500000  0.50000000  0.37500000  1
  Mg  Mg170  1  0.62500000  0.50000000  0.62500000  1
  Mg  Mg171  1  0.62500000  0.50000000  0.87500000  1
  Mg  Mg172  1  0.62500000  0.75000000  0.12500000  1
  Mg  Mg173  1  0.62500000  0.75000000  0.37500000  1
  Mg  Mg174  1  0.62500000  0.75000000  0.62500000  1
  Mg  Mg175  1  0.62500000  0.75000000  0.87500000  1
  Mg  Mg176  1  0.87500000  -0.00000000  0.12500000  1
  Mg  Mg177  1  0.87500000  -0.00000000  0.37500000  1
  Mg  Mg178  1  0.87500000  -0.00000000  0.62500000  1
  Mg  Mg179  1  0.87500000  -0.00000000  0.87500000  1
  Mg  Mg180  1  0.87500000  0.25000000  0.12500000  1
  Mg  Mg181  1  0.87500000  0.25000000  0.37500000  1
  Mg  Mg182  1  0.87500000  0.25000000  0.62500000  1
  Mg  Mg183  1  0.87500000  0.25000000  0.87500000  1
  Mg  Mg184  1  0.87500000  0.50000000  0.12500000  1
  Mg  Mg185  1  0.87500000  0.50000000  0.37500000  1
  Mg  Mg186  1  0.87500000  0.50000000  0.62500000  1
  Mg  Mg187  1  0.87500000  0.50000000  0.87500000  1
  Mg  Mg188  1  0.87500000  0.75000000  0.12500000  1
  Mg  Mg189  1  0.87500000  0.75000000  0.37500000  1
  Mg  Mg190  1  0.87500000  0.75000000  0.62500000  1
  Mg  Mg191  1  0.87500000  0.75000000  0.87500000  1
  Mg  Mg192  1  0.12500000  0.12500000  0.00000000  1
  Mg  Mg193  1  0.12500000  0.12500000  0.25000000  1
  Mg  Mg194  1  0.12500000  0.12500000  0.50000000  1
  Mg  Mg195  1  0.12500000  0.12500000  0.75000000  1
  Mg  Mg196  1  0.12500000  0.37500000  0.00000000  1
  Mg  Mg197  1  0.12500000  0.37500000  0.25000000  1
  Mg  Mg198  1  0.12500000  0.37500000  0.50000000  1
  Mg  Mg199  1  0.12500000  0.37500000  0.75000000  1
  Mg  Mg200  1  0.12500000  0.62500000  0.00000000  1
  Mg  Mg201  1  0.12500000  0.62500000  0.25000000  1
  Mg  Mg202  1  0.12500000  0.62500000  0.50000000  1
  Mg  Mg203  1  0.12500000  0.62500000  0.75000000  1
  Mg  Mg204  1  0.12500000  0.87500000  0.00000000  1
  Mg  Mg205  1  0.12500000  0.87500000  0.25000000  1
  Mg  Mg206  1  0.12500000  0.87500000  0.50000000  1
  Mg  Mg207  1  0.12500000  0.87500000  0.75000000  1
  Mg  Mg208  1  0.37500000  0.12500000  0.00000000  1
  Mg  Mg209  1  0.37500000  0.12500000  0.25000000  1
  Mg  Mg210  1  0.37500000  0.12500000  0.50000000  1
  Mg  Mg211  1  0.37500000  0.12500000  0.75000000  1
  Mg  Mg212  1  0.37500000  0.37500000  0.00000000  1
  Mg  Mg213  1  0.37500000  0.37500000  0.25000000  1
  Mg  Mg214  1  0.37500000  0.37500000  0.50000000  1
  Mg  Mg215  1  0.37500000  0.37500000  0.75000000  1
  Mg  Mg216  1  0.37500000  0.62500000  0.00000000  1
  Mg  Mg217  1  0.37500000  0.62500000  0.25000000  1
  Mg  Mg218  1  0.37500000  0.62500000  0.50000000  1
  Mg  Mg219  1  0.37500000  0.62500000  0.75000000  1
  Mg  Mg220  1  0.37500000  0.87500000  0.00000000  1
  Mg  Mg221  1  0.37500000  0.87500000  0.25000000  1
  Mg  Mg222  1  0.37500000  0.87500000  0.50000000  1
  Mg  Mg223  1  0.37500000  0.87500000  0.75000000  1
  Mg  Mg224  1  0.62500000  0.12500000  0.00000000  1
  Mg  Mg225  1  0.62500000  0.12500000  0.25000000  1
  Mg  Mg226  1  0.62500000  0.12500000  0.50000000  1
  Mg  Mg227  1  0.62500000  0.12500000  0.75000000  1
  Mg  Mg228  1  0.62500000  0.37500000  0.00000000  1
  Mg  Mg229  1  0.62500000  0.37500000  0.25000000  1
  Mg  Mg230  1  0.62500000  0.37500000  0.50000000  1
  Mg  Mg231  1  0.62500000  0.37500000  0.75000000  1
  Mg  Mg232  1  0.62500000  0.62500000  0.00000000  1
  Mg  Mg233  1  0.62500000  0.62500000  0.25000000  1
  Mg  Mg234  1  0.62500000  0.62500000  0.50000000  1
  Mg  Mg235  1  0.62500000  0.62500000  0.75000000  1
  Mg  Mg236  1  0.62500000  0.87500000  0.00000000  1
  Mg  Mg237  1  0.62500000  0.87500000  0.25000000  1
  Mg  Mg238  1  0.62500000  0.87500000  0.50000000  1
  Mg  Mg239  1  0.62500000  0.87500000  0.75000000  1
  Mg  Mg240  1  0.87500000  0.12500000  0.00000000  1
  Mg  Mg241  1  0.87500000  0.12500000  0.25000000  1
  Mg  Mg242  1  0.87500000  0.12500000  0.50000000  1
  Mg  Mg243  1  0.87500000  0.12500000  0.75000000  1
  Mg  Mg244  1  0.87500000  0.37500000  0.00000000  1
  Mg  Mg245  1  0.87500000  0.37500000  0.25000000  1
  Mg  Mg246  1  0.87500000  0.37500000  0.50000000  1
  Mg  Mg247  1  0.87500000  0.37500000  0.75000000  1
  Mg  Mg248  1  0.87500000  0.62500000  0.00000000  1
  Mg  Mg249  1  0.87500000  0.62500000  0.25000000  1
  Mg  Mg250  1  0.87500000  0.62500000  0.50000000  1
  Mg  Mg251  1  0.87500000  0.62500000  0.75000000  1
  Mg  Mg252  1  0.87500000  0.87500000  0.00000000  1
  Mg  Mg253  1  0.87500000  0.87500000  0.25000000  1
  Mg  Mg254  1  0.87500000  0.87500000  0.50000000  1
  Mg  Mg255  1  0.87500000  0.87500000  0.75000000  1
  O  O256  1  -0.00000000  -0.00000000  0.12500000  1
  O  O257  1  -0.00000000  -0.00000000  0.37500000  1
  O  O258  1  -0.00000000  -0.00000000  0.62500000  1
  O  O259  1  -0.00000000  -0.00000000  0.87500000  1
  O  O260  1  -0.00000000  0.25000000  0.12500000  1
  O  O261  1  -0.00000000  0.25000000  0.37500000  1
  O  O262  1  -0.00000000  0.25000000  0.62500000  1
  O  O263  1  -0.00000000  0.25000000  0.87500000  1
  O  O264  1  -0.00000000  0.50000000  0.12500000  1
  O  O265  1  -0.00000000  0.50000000  0.37500000  1
  O  O266  1  -0.00000000  0.50000000  0.62500000  1
  O  O267  1  -0.00000000  0.50000000  0.87500000  1
  O  O268  1  -0.00000000  0.75000000  0.12500000  1
  O  O269  1  -0.00000000  0.75000000  0.37500000  1
  O  O270  1  -0.00000000  0.75000000  0.62500000  1
  O  O271  1  -0.00000000  0.75000000  0.87500000  1
  O  O272  1  0.25000000  -0.00000000  0.12500000  1
  O  O273  1  0.25000000  -0.00000000  0.37500000  1
  O  O274  1  0.25000000  -0.00000000  0.62500000  1
  O  O275  1  0.25000000  -0.00000000  0.87500000  1
  O  O276  1  0.25000000  0.25000000  0.12500000  1
  O  O277  1  0.25000000  0.25000000  0.37500000  1
  O  O278  1  0.25000000  0.25000000  0.62500000  1
  O  O279  1  0.25000000  0.25000000  0.87500000  1
  O  O280  1  0.25000000  0.50000000  0.12500000  1
  O  O281  1  0.25000000  0.50000000  0.37500000  1
  O  O282  1  0.25000000  0.50000000  0.62500000  1
  O  O283  1  0.25000000  0.50000000  0.87500000  1
  O  O284  1  0.25000000  0.75000000  0.12500000  1
  O  O285  1  0.25000000  0.75000000  0.37500000  1
  O  O286  1  0.25000000  0.75000000  0.62500000  1
  O  O287  1  0.25000000  0.75000000  0.87500000  1
  O  O288  1  0.50000000  -0.00000000  0.12500000  1
  O  O289  1  0.50000000  -0.00000000  0.37500000  1
  O  O290  1  0.50000000  -0.00000000  0.62500000  1
  O  O291  1  0.50000000  -0.00000000  0.87500000  1
  O  O292  1  0.50000000  0.25000000  0.12500000  1
  O  O293  1  0.50000000  0.25000000  0.37500000  1
  O  O294  1  0.50000000  0.25000000  0.62500000  1
  O  O295  1  0.50000000  0.25000000  0.87500000  1
  O  O296  1  0.50000000  0.50000000  0.12500000  1
  O  O297  1  0.50000000  0.50000000  0.37500000  1
  O  O298  1  0.50000000  0.50000000  0.62500000  1
  O  O299  1  0.50000000  0.50000000  0.87500000  1
  O  O300  1  0.50000000  0.75000000  0.12500000  1
  O  O301  1  0.50000000  0.75000000  0.37500000  1
  O  O302  1  0.50000000  0.75000000  0.62500000  1
  O  O303  1  0.50000000  0.75000000  0.87500000  1
  O  O304  1  0.75000000  -0.00000000  0.12500000  1
  O  O305  1  0.75000000  -0.00000000  0.37500000  1
  O  O306  1  0.75000000  -0.00000000  0.62500000  1
  O  O307  1  0.75000000  -0.00000000  0.87500000  1
  O  O308  1  0.75000000  0.25000000  0.12500000  1
  O  O309  1  0.75000000  0.25000000  0.37500000  1
  O  O310  1  0.75000000  0.25000000  0.62500000  1
  O  O311  1  0.75000000  0.25000000  0.87500000  1
  O  O312  1  0.75000000  0.50000000  0.12500000  1
  O  O313  1  0.75000000  0.50000000  0.37500000  1
  O  O314  1  0.75000000  0.50000000  0.62500000  1
  O  O315  1  0.75000000  0.50000000  0.87500000  1
  O  O316  1  0.75000000  0.75000000  0.12500000  1
  O  O317  1  0.75000000  0.75000000  0.37500000  1
  O  O318  1  0.75000000  0.75000000  0.62500000  1
  O  O319  1  0.75000000  0.75000000  0.87500000  1
  O  O320  1  -0.00000000  0.12500000  0.00000000  1
  O  O321  1  -0.00000000  0.12500000  0.25000000  1
  O  O322  1  -0.00000000  0.12500000  0.50000000  1
  O  O323  1  -0.00000000  0.12500000  0.75000000  1
  O  O324  1  -0.00000000  0.37500000  0.00000000  1
  O  O325  1  -0.00000000  0.37500000  0.25000000  1
  O  O326  1  -0.00000000  0.37500000  0.50000000  1
  O  O327  1  -0.00000000  0.37500000  0.75000000  1
  O  O328  1  -0.00000000  0.62500000  0.00000000  1
  O  O329  1  -0.00000000  0.62500000  0.25000000  1
  O  O330  1  -0.00000000  0.62500000  0.50000000  1
  O  O331  1  -0.00000000  0.62500000  0.75000000  1
  O  O332  1  -0.00000000  0.87500000  0.00000000  1
  O  O333  1  -0.00000000  0.87500000  0.25000000  1
  O  O334  1  -0.00000000  0.87500000  0.50000000  1
  O  O335  1  -0.00000000  0.87500000  0.75000000  1
  O  O336  1  0.25000000  0.12500000  0.00000000  1
  O  O337  1  0.25000000  0.12500000  0.25000000  1
  O  O338  1  0.25000000  0.12500000  0.50000000  1
  O  O339  1  0.25000000  0.12500000  0.75000000  1
  O  O340  1  0.25000000  0.37500000  0.00000000  1
  O  O341  1  0.25000000  0.37500000  0.25000000  1
  O  O342  1  0.25000000  0.37500000  0.50000000  1
  O  O343  1  0.25000000  0.37500000  0.75000000  1
  O  O344  1  0.25000000  0.62500000  0.00000000  1
  O  O345  1  0.25000000  0.62500000  0.25000000  1
  O  O346  1  0.25000000  0.62500000  0.50000000  1
  O  O347  1  0.25000000  0.62500000  0.75000000  1
  O  O348  1  0.25000000  0.87500000  0.00000000  1
  O  O349  1  0.25000000  0.87500000  0.25000000  1
  O  O350  1  0.25000000  0.87500000  0.50000000  1
  O  O351  1  0.25000000  0.87500000  0.75000000  1
  O  O352  1  0.50000000  0.12500000  0.00000000  1
  O  O353  1  0.50000000  0.12500000  0.25000000  1
  O  O354  1  0.50000000  0.12500000  0.50000000  1
  O  O355  1  0.50000000  0.12500000  0.75000000  1
  O  O356  1  0.50000000  0.37500000  0.00000000  1
  O  O357  1  0.50000000  0.37500000  0.25000000  1
  O  O358  1  0.50000000  0.37500000  0.50000000  1
  O  O359  1  0.50000000  0.37500000  0.75000000  1
  O  O360  1  0.50000000  0.62500000  0.00000000  1
  O  O361  1  0.50000000  0.62500000  0.25000000  1
  O  O362  1  0.50000000  0.62500000  0.50000000  1
  O  O363  1  0.50000000  0.62500000  0.75000000  1
  O  O364  1  0.50000000  0.87500000  0.00000000  1
  O  O365  1  0.50000000  0.87500000  0.25000000  1
  O  O366  1  0.50000000  0.87500000  0.50000000  1
  O  O367  1  0.50000000  0.87500000  0.75000000  1
  O  O368  1  0.75000000  0.12500000  0.00000000  1
  O  O369  1  0.75000000  0.12500000  0.25000000  1
  O  O370  1  0.75000000  0.12500000  0.50000000  1
  O  O371  1  0.75000000  0.12500000  0.75000000  1
  O  O372  1  0.75000000  0.37500000  0.00000000  1
  O  O373  1  0.75000000  0.37500000  0.25000000  1
  O  O374  1  0.75000000  0.37500000  0.50000000  1
  O  O375  1  0.75000000  0.37500000  0.75000000  1
  O  O376  1  0.75000000  0.62500000  0.00000000  1
  O  O377  1  0.75000000  0.62500000  0.25000000  1
  O  O378  1  0.75000000  0.62500000  0.50000000  1
  O  O379  1  0.75000000  0.62500000  0.75000000  1
  O  O380  1  0.75000000  0.87500000  0.00000000  1
  O  O381  1  0.75000000  0.87500000  0.25000000  1
  O  O382  1  0.75000000  0.87500000  0.50000000  1
  O  O383  1  0.75000000  0.87500000  0.75000000  1
  O  O384  1  0.12500000  0.00000000  0.00000000  1
  O  O385  1  0.12500000  -0.00000000  0.25000000  1
  O  O386  1  0.12500000  -0.00000000  0.50000000  1
  O  O387  1  0.12500000  -0.00000000  0.75000000  1
  O  O388  1  0.12500000  0.25000000  0.00000000  1
  O  O389  1  0.12500000  0.25000000  0.25000000  1
  O  O390  1  0.12500000  0.25000000  0.50000000  1
  O  O391  1  0.12500000  0.25000000  0.75000000  1
  O  O392  1  0.12500000  0.50000000  0.00000000  1
  O  O393  1  0.12500000  0.50000000  0.25000000  1
  O  O394  1  0.12500000  0.50000000  0.50000000  1
  O  O395  1  0.12500000  0.50000000  0.75000000  1
  O  O396  1  0.12500000  0.75000000  0.00000000  1
  O  O397  1  0.12500000  0.75000000  0.25000000  1
  O  O398  1  0.12500000  0.75000000  0.50000000  1
  O  O399  1  0.12500000  0.75000000  0.75000000  1
  O  O400  1  0.37500000  0.00000000  0.00000000  1
  O  O401  1  0.37500000  -0.00000000  0.25000000  1
  O  O402  1  0.37500000  -0.00000000  0.50000000  1
  O  O403  1  0.37500000  -0.00000000  0.75000000  1
  O  O404  1  0.37500000  0.25000000  0.00000000  1
  O  O405  1  0.37500000  0.25000000  0.25000000  1
  O  O406  1  0.37500000  0.25000000  0.50000000  1
  O  O407  1  0.37500000  0.25000000  0.75000000  1
  O  O408  1  0.37500000  0.50000000  0.00000000  1
  O  O409  1  0.37500000  0.50000000  0.25000000  1
  O  O410  1  0.37500000  0.50000000  0.50000000  1
  O  O411  1  0.37500000  0.50000000  0.75000000  1
  O  O412  1  0.37500000  0.75000000  0.00000000  1
  O  O413  1  0.37500000  0.75000000  0.25000000  1
  O  O414  1  0.37500000  0.75000000  0.50000000  1
  O  O415  1  0.37500000  0.75000000  0.75000000  1
  O  O416  1  0.62500000  0.00000000  0.00000000  1
  O  O417  1  0.62500000  -0.00000000  0.25000000  1
  O  O418  1  0.62500000  -0.00000000  0.50000000  1
  O  O419  1  0.62500000  -0.00000000  0.75000000  1
  O  O420  1  0.62500000  0.25000000  0.00000000  1
  O  O421  1  0.62500000  0.25000000  0.25000000  1
  O  O422  1  0.62500000  0.25000000  0.50000000  1
  O  O423  1  0.62500000  0.25000000  0.75000000  1
  O  O424  1  0.62500000  0.50000000  0.00000000  1
  O  O425  1  0.62500000  0.50000000  0.25000000  1
  O  O426  1  0.62500000  0.50000000  0.50000000  1
  O  O427  1  0.62500000  0.50000000  0.75000000  1
  O  O428  1  0.62500000  0.75000000  0.00000000  1
  O  O429  1  0.62500000  0.75000000  0.25000000  1
  O  O430  1  0.62500000  0.75000000  0.50000000  1
  O  O431  1  0.62500000  0.75000000  0.75000000  1
  O  O432  1  0.87500000  0.00000000  0.00000000  1
  O  O433  1  0.87500000  -0.00000000  0.25000000  1
  O  O434  1  0.87500000  -0.00000000  0.50000000  1
  O  O435  1  0.87500000  -0.00000000  0.75000000  1
  O  O436  1  0.87500000  0.25000000  0.00000000  1
  O  O437  1  0.87500000  0.25000000  0.25000000  1
  O  O438  1  0.87500000  0.25000000  0.50000000  1
  O  O439  1  0.87500000  0.25000000  0.75000000  1
  O  O440  1  0.87500000  0.50000000  0.00000000  1
  O  O441  1  0.87500000  0.50000000  0.25000000  1
  O  O442  1  0.87500000  0.50000000  0.50000000  1
  O  O443  1  0.87500000  0.50000000  0.75000000  1
  O  O444  1  0.87500000  0.75000000  0.00000000  1
  O  O445  1  0.87500000  0.75000000  0.25000000  1
  O  O446  1  0.87500000  0.75000000  0.50000000  1
  O  O447  1  0.87500000  0.75000000  0.75000000  1
  O  O448  1  0.12500000  0.12500000  0.12500000  1
  O  O449  1  0.12500000  0.12500000  0.37500000  1
  O  O450  1  0.12500000  0.12500000  0.62500000  1
  O  O451  1  0.12500000  0.12500000  0.87500000  1
  O  O452  1  0.12500000  0.37500000  0.12500000  1
  O  O453  1  0.12500000  0.37500000  0.37500000  1
  O  O454  1  0.12500000  0.37500000  0.62500000  1
  O  O455  1  0.12500000  0.37500000  0.87500000  1
  O  O456  1  0.12500000  0.62500000  0.12500000  1
  O  O457  1  0.12500000  0.62500000  0.37500000  1
  O  O458  1  0.12500000  0.62500000  0.62500000  1
  O  O459  1  0.12500000  0.62500000  0.87500000  1
  O  O460  1  0.12500000  0.87500000  0.12500000  1
  O  O461  1  0.12500000  0.87500000  0.37500000  1
  O  O462  1  0.12500000  0.87500000  0.62500000  1
  O  O463  1  0.12500000  0.87500000  0.87500000  1
  O  O464  1  0.37500000  0.12500000  0.12500000  1
  O  O465  1  0.37500000  0.12500000  0.37500000  1
  O  O466  1  0.37500000  0.12500000  0.62500000  1
  O  O467  1  0.37500000  0.12500000  0.87500000  1
  O  O468  1  0.37500000  0.37500000  0.12500000  1
  O  O469  1  0.37500000  0.37500000  0.37500000  1
  O  O470  1  0.37500000  0.37500000  0.62500000  1
  O  O471  1  0.37500000  0.37500000  0.87500000  1
  O  O472  1  0.37500000  0.62500000  0.12500000  1
  O  O473  1  0.37500000  0.62500000  0.37500000  1
  O  O474  1  0.37500000  0.62500000  0.62500000  1
  O  O475  1  0.37500000  0.62500000  0.87500000  1
  O  O476  1  0.37500000  0.87500000  0.12500000  1
  O  O477  1  0.37500000  0.87500000  0.37500000  1
  O  O478  1  0.37500000  0.87500000  0.62500000  1
  O  O479  1  0.37500000  0.87500000  0.87500000  1
  O  O480  1  0.62500000  0.12500000  0.12500000  1
  O  O481  1  0.62500000  0.12500000  0.37500000  1
  O  O482  1  0.62500000  0.12500000  0.62500000  1
  O  O483  1  0.62500000  0.12500000  0.87500000  1
  O  O484  1  0.62500000  0.37500000  0.12500000  1
  O  O485  1  0.62500000  0.37500000  0.37500000  1
  O  O486  1  0.62500000  0.37500000  0.62500000  1
  O  O487  1  0.62500000  0.37500000  0.87500000  1
  O  O488  1  0.62500000  0.62500000  0.12500000  1
  O  O489  1  0.62500000  0.62500000  0.37500000  1
  O  O490  1  0.62500000  0.62500000  0.62500000  1
  O  O491  1  0.62500000  0.62500000  0.87500000  1
  O  O492  1  0.62500000  0.87500000  0.12500000  1
  O  O493  1  0.62500000  0.87500000  0.37500000  1
  O  O494  1  0.62500000  0.87500000  0.62500000  1
  O  O495  1  0.62500000  0.87500000  0.87500000  1
  O  O496  1  0.87500000  0.12500000  0.12500000  1
  O  O497  1  0.87500000  0.12500000  0.37500000  1
  O  O498  1  0.87500000  0.12500000  0.62500000  1
  O  O499  1  0.87500000  0.12500000  0.87500000  1
  O  O500  1  0.87500000  0.37500000  0.12500000  1
  O  O501  1  0.87500000  0.37500000  0.37500000  1
  O  O502  1  0.87500000  0.37500000  0.62500000  1
  O  O503  1  0.87500000  0.37500000  0.87500000  1
  O  O504  1  0.87500000  0.62500000  0.12500000  1
  O  O505  1  0.87500000  0.62500000  0.37500000  1
  O  O506  1  0.87500000  0.62500000  0.62500000  1
  O  O507  1  0.87500000  0.62500000  0.87500000  1
  O  O508  1  0.87500000  0.87500000  0.12500000  1
  O  O509  1  0.87500000  0.87500000  0.37500000  1
  O  O510  1  0.87500000  0.87500000  0.62500000  1
  O  O511  1  0.87500000  0.87500000  0.87500000  1
