# Supplementary material for: Density Functional Theory for Molecular and Periodic Systems in TURBOMOLE: Theory, Implementation, and Applications
Source: J Phys Chem A. 2025 Sep 23;129(39):9062–83. doi: 10.1021/acs.jpca.5c02937 (PMC12498508; doi:10.1021/acs.jpca.5c02937)
Supplement: Supplementary file 1 [file jp5c02937_si_001.zip › SI/Liquid_Water_Box_AIMD/md.py]

import numpy as np
from ase import Atoms
from ase.io import write
from ase.io import read
from ase.calculators.calculator import Calculator, all_properties
# from ase.md.velocityverlet import VelocityVerlet
from ase.md.velocitydistribution import MaxwellBoltzmannDistribution, Stationary, ZeroRotation
from ase.md.nvtberendsen import NVTBerendsen
from ase.md.bussi import Bussi
from ase.io.trajectory import Trajectory
from ase.units import kB
from ase.io.turbomole import read_turbomole_gradient
from ase.io.turbomole import write_turbomole
from ase import units

class CustomCalculator(Calculator):
    implemented_properties = ["energy", "forces"]
    iteration = 0  # Class-level variable to track MD iterations

    def __init__(self, label="tmol_job", **kwargs):
        super().__init__(**kwargs)
        self.label = label

    def write_input(self, atoms):
        """
        Writes the coordinates to a Turbomole coord file in bohr units.
        """
        with open(f"coord", "w") as f:
            write_turbomole(f, atoms)

    def read_energy(self):
        """
        Reads the total energy from the 'FINAL ENERGIES' section in the output file.
        Returns the total energy in eV.
        """
        energy = None
        in_final_energies = False

        with open(f"output_iter_{self.iteration}.txt", "r") as f:
            for line in f:
                # Look for the start of the "FINAL ENERGIES" section
                if "FINAL ENERGIES" in line:
                    in_final_energies = True

                # If inside "FINAL ENERGIES", look for "TOTAL ENERGY"
                if in_final_energies and "TOTAL ENERGY" in line:
                    energy = float(line.split()[4].strip())
                    break  # Stop reading once the total energy is found

        if energy is None:
            raise RuntimeError("Total energy not found in the 'FINAL ENERGIES' section of the output file.")

        # Convert energy from Hartree (assumed) to eV
        hartree_to_ev = 27.2114  # Conversion factor
        return energy * hartree_to_ev


    def read_forces(self, atoms):
        forces = []
        bohr_to_angstrom = 0.529177
        au_per_bohr_to_eV_per_angstrom = 51.42208619083232

        with open("gradient", "r") as f:
            lines = f.readlines()

        # Identify the gradient block
        grad_start = None
        for i, line in enumerate(lines):
            if "$grad" in line:
                grad_start = i
                break

        if grad_start is None:
            raise ValueError("Gradient block ($grad) not found in the gradient file.")

        # Extract forces (last block before $end)
        grad_end = None
        for i in range(len(lines) - 1, grad_start, -1):
            if "$end" in lines[i]:
                grad_end = i
                break

        if grad_end is None:
            raise ValueError("End of gradient block ($end) not found.")

        # Forces are in lines just before $end
        force_lines = lines[grad_end - len(atoms):grad_end]
        for line in force_lines:
            forces.append([float(x.replace("D", "E")) for x in line.split()])

        forces = np.array(forces) * au_per_bohr_to_eV_per_angstrom

        return -forces

    def calculate(self, atoms=None, properties=["energy", "forces"], system_changes=all_properties):
        super().calculate(atoms, properties, system_changes)
        # Increment the iteration counter
        CustomCalculator.iteration += 1
        iteration_number = CustomCalculator.iteration
        print(f"MD Iteration number {iteration_number}")
        
        # Write input for the software
        self.write_input(atoms)

        # Define the output file name based on the iteration number
        output_filename = f"output_iter_{iteration_number}.txt"
        # Run the custom software
        import os
        os.system(f"riper > {output_filename}")

        # Extract energy and forces
        energy = self.read_energy()
        forces = self.read_forces(atoms)
        #Temp solution
        os.system(f"cp gradient gradient_iter_{iteration_number}")
        os.system(f"rm gradient")
        #os.system(f"rm riper* RIPER*")

        self.results = {"energy": energy, "forces": forces}
        print(self.results)


# Define your system (example: water molecule)
# Load the system from an extxyz file
atoms = read("Initial_Geometry.xyz", format='extxyz')
atoms.pbc = True
atoms.calc = CustomCalculator()

# Input params
time_step = 0.5 # fs
taut = 0.5 # fs
temperature_K  = 300    # Kelvin
num_md_steps = 4000
num_interval = 1

# Assign initial velocities at xxx K
MaxwellBoltzmannDistribution(atoms, temperature_K * kB)
Stationary(atoms)  # Set zero total momentum to avoid drifting
ZeroRotation(atoms)

# NVT Simulation
dyn = Bussi(atoms, timestep=time_step * units.fs,
                   temperature_K=temperature_K,
                   taut=taut * units.fs,
                   logfile='log_bussi',
                   loginterval=num_interval)

# Write extxyz trajectory at each step
extxyz_filename = "trajectory.extxyz"
def write_extxyz():
    with open(extxyz_filename, "a") as f:
        write(f, atoms, format="extxyz")

dyn.attach(write_extxyz, interval=num_interval)

# Run simulation
dyn.run(num_md_steps)
