# Supplementary material for: Density Functional Theory for Molecular and Periodic Systems in TURBOMOLE: Theory, Implementation, and Applications
Source: J Phys Chem A. 2025 Sep 23;129(39):9062–83. doi: 10.1021/acs.jpca.5c02937 (PMC12498508; doi:10.1021/acs.jpca.5c02937)
Supplement: Supplementary file 1 [file jp5c02937_si_001.zip › SI/Liquid_Water_Box_AIMD/Optimized_Geometry.xyz]

192
Lattice="12.4198 0.0 0.0 0.0 12.4198 0.0 0.0 0.0 12.4198" Properties=species:S:1:pos:R:3:spacegroup_kinds:I:1 spacegroup="P 1" unit_cell=conventional occupancy="_JSON {\"0\": {\"O\": 1}, \"1\": {\"H\": 1}, \"2\": {\"H\": 1}, \"3\": {\"O\": 1}, \"4\": {\"H\": 1}, \"5\": {\"H\": 1}, \"6\": {\"O\": 1}, \"7\": {\"H\": 1}, \"8\": {\"H\": 1}, \"9\": {\"O\": 1}, \"10\": {\"H\": 1}, \"11\": {\"H\": 1}, \"12\": {\"O\": 1}, \"13\": {\"H\": 1}, \"14\": {\"H\": 1}, \"15\": {\"O\": 1}, \"16\": {\"H\": 1}, \"17\": {\"H\": 1}, \"18\": {\"O\": 1}, \"19\": {\"H\": 1}, \"20\": {\"H\": 1}, \"21\": {\"O\": 1}, \"22\": {\"H\": 1}, \"23\": {\"H\": 1}, \"24\": {\"O\": 1}, \"25\": {\"H\": 1}, \"26\": {\"H\": 1}, \"27\": {\"O\": 1}, \"28\": {\"H\": 1}, \"29\": {\"H\": 1}, \"30\": {\"O\": 1}, \"31\": {\"H\": 1}, \"32\": {\"H\": 1}, \"33\": {\"O\": 1}, \"34\": {\"H\": 1}, \"35\": {\"H\": 1}, \"36\": {\"O\": 1}, \"37\": {\"H\": 1}, \"38\": {\"H\": 1}, \"39\": {\"O\": 1}, \"40\": {\"H\": 1}, \"41\": {\"H\": 1}, \"42\": {\"O\": 1}, \"43\": {\"H\": 1}, \"44\": {\"H\": 1}, \"45\": {\"O\": 1}, \"46\": {\"H\": 1}, \"47\": {\"H\": 1}, \"48\": {\"O\": 1}, \"49\": {\"H\": 1}, \"50\": {\"H\": 1}, \"51\": {\"O\": 1}, \"52\": {\"H\": 1}, \"53\": {\"H\": 1}, \"54\": {\"O\": 1}, \"55\": {\"H\": 1}, \"56\": {\"H\": 1}, \"57\": {\"O\": 1}, \"58\": {\"H\": 1}, \"59\": {\"H\": 1}, \"60\": {\"O\": 1}, \"61\": {\"H\": 1}, \"62\": {\"H\": 1}, \"63\": {\"O\": 1}, \"64\": {\"H\": 1}, \"65\": {\"H\": 1}, \"66\": {\"O\": 1}, \"67\": {\"H\": 1}, \"68\": {\"H\": 1}, \"69\": {\"O\": 1}, \"70\": {\"H\": 1}, \"71\": {\"H\": 1}, \"72\": {\"O\": 1}, \"73\": {\"H\": 1}, \"74\": {\"H\": 1}, \"75\": {\"O\": 1}, \"76\": {\"H\": 1}, \"77\": {\"H\": 1}, \"78\": {\"O\": 1}, \"79\": {\"H\": 1}, \"80\": {\"H\": 1}, \"81\": {\"O\": 1}, \"82\": {\"H\": 1}, \"83\": {\"H\": 1}, \"84\": {\"O\": 1}, \"85\": {\"H\": 1}, \"86\": {\"H\": 1}, \"87\": {\"O\": 1}, \"88\": {\"H\": 1}, \"89\": {\"H\": 1}, \"90\": {\"O\": 1}, \"91\": {\"H\": 1}, \"92\": {\"H\": 1}, \"93\": {\"O\": 1}, \"94\": {\"H\": 1}, \"95\": {\"H\": 1}, \"96\": {\"O\": 1}, \"97\": {\"H\": 1}, \"98\": {\"H\": 1}, \"99\": {\"O\": 1}, \"100\": {\"H\": 1}, \"101\": {\"H\": 1}, \"102\": {\"O\": 1}, \"103\": {\"H\": 1}, \"104\": {\"H\": 1}, \"105\": {\"O\": 1}, \"106\": {\"H\": 1}, \"107\": {\"H\": 1}, \"108\": {\"O\": 1}, \"109\": {\"H\": 1}, \"110\": {\"H\": 1}, \"111\": {\"O\": 1}, \"112\": {\"H\": 1}, \"113\": {\"H\": 1}, \"114\": {\"O\": 1}, \"115\": {\"H\": 1}, \"116\": {\"H\": 1}, \"117\": {\"O\": 1}, \"118\": {\"H\": 1}, \"119\": {\"H\": 1}, \"120\": {\"O\": 1}, \"121\": {\"H\": 1}, \"122\": {\"H\": 1}, \"123\": {\"O\": 1}, \"124\": {\"H\": 1}, \"125\": {\"H\": 1}, \"126\": {\"O\": 1}, \"127\": {\"H\": 1}, \"128\": {\"H\": 1}, \"129\": {\"O\": 1}, \"130\": {\"H\": 1}, \"131\": {\"H\": 1}, \"132\": {\"O\": 1}, \"133\": {\"H\": 1}, \"134\": {\"H\": 1}, \"135\": {\"O\": 1}, \"136\": {\"H\": 1}, \"137\": {\"H\": 1}, \"138\": {\"O\": 1}, \"139\": {\"H\": 1}, \"140\": {\"H\": 1}, \"141\": {\"O\": 1}, \"142\": {\"H\": 1}, \"143\": {\"H\": 1}, \"144\": {\"O\": 1}, \"145\": {\"H\": 1}, \"146\": {\"H\": 1}, \"147\": {\"O\": 1}, \"148\": {\"H\": 1}, \"149\": {\"H\": 1}, \"150\": {\"O\": 1}, \"151\": {\"H\": 1}, \"152\": {\"H\": 1}, \"153\": {\"O\": 1}, \"154\": {\"H\": 1}, \"155\": {\"H\": 1}, \"156\": {\"O\": 1}, \"157\": {\"H\": 1}, \"158\": {\"H\": 1}, \"159\": {\"O\": 1}, \"160\": {\"H\": 1}, \"161\": {\"H\": 1}, \"162\": {\"O\": 1}, \"163\": {\"H\": 1}, \"164\": {\"H\": 1}, \"165\": {\"O\": 1}, \"166\": {\"H\": 1}, \"167\": {\"H\": 1}, \"168\": {\"O\": 1}, \"169\": {\"H\": 1}, \"170\": {\"H\": 1}, \"171\": {\"O\": 1}, \"172\": {\"H\": 1}, \"173\": {\"H\": 1}, \"174\": {\"O\": 1}, \"175\": {\"H\": 1}, \"176\": {\"H\": 1}, \"177\": {\"O\": 1}, \"178\": {\"H\": 1}, \"179\": {\"H\": 1}, \"180\": {\"O\": 1}, \"181\": {\"H\": 1}, \"182\": {\"H\": 1}, \"183\": {\"O\": 1}, \"184\": {\"H\": 1}, \"185\": {\"H\": 1}, \"186\": {\"O\": 1}, \"187\": {\"H\": 1}, \"188\": {\"H\": 1}, \"189\": {\"O\": 1}, \"190\": {\"H\": 1}, \"191\": {\"H\": 1}}" pbc="T T T"
O        2.45743988      12.38680581       9.83336324        0
H        2.84650700      11.48458620      10.01509969        1
H        2.40978175       0.42628716      10.73091784        2
O        7.05636116      11.65954206       8.13914553        3
H        7.75857417      11.11633118       7.65346192        4
H        7.09769301      11.32362783       9.07785028        5
O        7.16990558       3.96270535       6.60706906        6
H        7.89585332       4.40494897       7.14211466        7
H        7.57021672       3.16560743       6.11313187        8
O        2.43424329       7.88824831       3.80589805        9
H        2.83469441       8.56672186       3.18453061       10
H        1.83764342       8.44091984       4.41127053       11
O        1.37873330       8.56788783       9.31829861       12
H        1.17729942       7.63529970       9.60468975       13
H        0.49533826       9.00360919       9.16856562       14
O        9.04567170      10.18219307       6.91137217       15
H        9.28631116      10.86279202       6.17879262       16
H        9.83404136      10.17216544       7.53037363       17
O        5.41333005      12.05695604      11.84891011       18
H        4.83466958      11.29117663      11.52668523       19
H        5.28354289       0.34327669      11.12949766       20
O        2.35130424       1.37181435      12.21175444       21
H        2.21429932       0.69005614       0.53112629       22
H        3.23893791       1.80104985      12.38683189       23
O        9.12326813       7.73191743       5.37168757       24
H        8.87622849       8.63283879       5.71717076       25
H        8.27121470       7.18924122       5.30752167       26
O        3.04691737       8.21181154      12.35764486       27
H        2.03235744       8.24637125      12.40624329       28
H        3.22430179       7.22403864      12.31856509       29
O        5.31402095       0.96010308       4.65040607       30
H        5.23170612       0.57049122       3.73313305       31
H        4.95048173       0.30210493       5.30493140       32
O        0.48574906       6.55564363       2.31742588       33
H       12.02753664       6.78347158       2.74261860       34
H        1.20130950       6.97328748       2.89014794       35
O        9.54311549      11.32942341       2.43714667       36
H       10.35973572      10.88493603       2.05343881       37
H        9.54743125      12.23378952       1.98190635       38
O        0.40041559       8.15315668       0.31311980       39
H        0.41029977       7.45580180       1.10149989       40
H       12.39880396       7.71538146      11.96124695       41
O        5.31531062       3.64123299       8.58233094       42
H        4.44764315       3.80055245       8.10947376       43
H        5.98427931       3.65822141       7.82339099       44
O       11.38209180       4.10067778      11.15844859       45
H       10.56613156       4.49457869      11.59249303       46
H       12.05251447       3.93277115      11.90025592       47
O       11.79232103      10.60224151       1.02046902       48
H       12.16638951       9.68361671       0.85761662       49
H        0.15804419      11.16435768       1.28737648       50
O        2.84312907       5.43484400      12.10120655       51
H        3.60143945       4.79522479      12.05601276       52
H        2.36108670       5.42853039      11.22078990       53
O       10.28132779       7.12562937       2.95199333       54
H        9.91156476       7.54539811       2.11929555       55
H        9.81783824       7.51602367       3.75361827       56
O        1.66932644       1.56091773       3.69393939       57
H        2.37952389       2.26248255       3.63178947       58
H        1.77353105       1.23063538       4.63428853       59
O        6.23044247       9.79797562       5.05985360       60
H        6.50313371      10.10411314       4.14413677       61
H        5.77570292      10.55749669       5.50915265       62
O       10.13523219       9.92635239      11.31678465       63
H        9.28632346      10.46270704      11.24177278       64
H       10.73331573      10.42319767      11.94860769       65
O        5.94759767       4.56234199       2.89675391       66
H        6.36433611       5.15151768       3.60144591       67
H        5.94610792       5.11485207       2.05200606       68
O        0.95948904       5.80065207      10.06015276       69
H        0.16507777       5.29412990      10.40619211       70
H        0.96826860       5.57239812       9.07361998       71
O        6.70140911       8.53251873       0.58175573       72
H        6.73400401       9.35503998       1.17133456       73
H        6.51768959       8.77087617      12.04783742       74
O        3.87885183       3.26433031       4.20023850       75
H        4.42049931       2.44443635       4.42286801       76
H        4.53834321       3.86714940       3.73675591       77
O        7.84839814      11.41312913      10.84740513       78
H        6.99510522      11.59244086      11.36357550       79
H        8.14459298      12.31290676      10.54472840       80
O        7.65606896       3.82140181      10.14758269       81
H        6.69834838       4.02220799       9.97086582       82
H        7.92536066       4.19714572      11.03272581       83
O        5.64433236       0.34267445       2.01831934       84
H        5.34073681       0.11425185       1.08451817       85
H        6.25946866       1.14173793       1.87574190       86
O        0.82881896       5.39522061       7.36280420       87
H        0.46223776       6.28586297       7.10720459       88
H        0.03376770       4.79064512       7.20446479       89
O        7.11659024       2.51228857       1.43360025       90
H        8.08155305       2.23745330       1.40656818       91
H        7.02101416       3.21097274       2.14560938       92
O        4.59766080       7.70115557       5.58987303       93
H        3.86721473       7.63503566       4.90125598       94
H        5.15759370       8.49436746       5.29952257       95
O        2.19675585       1.03745359       6.44551963       96
H        2.42584080       1.97810738       6.71592513       97
H        2.98685844       0.48704507       6.68633222       98
O       11.24446328       9.86865534       8.76806719       99
H       10.77482866       9.77280802       9.65518692      100
H       11.64586948      10.79721287       8.83704440      101
O        3.97808318      10.11835828      10.61796075      102
H        3.54018649       9.39453494      11.16526793      103
H        4.73603538       9.64016766      10.18125848      104
O       11.70386299       2.73617062       2.62052601      105
H       12.31920869       3.14823983       1.94070143      106
H       12.33881160       2.25542773       3.22372415      107
O        6.95163306      10.48072693       2.43368316      108
H        6.52661546      11.39131947       2.25759213      109
H        7.94468934      10.67672156       2.40543805      110
O        9.48747677       4.53020029       2.45452197      111
H       10.27465525       3.94813842       2.63746649      112
H        9.76288621       5.45482112       2.73831527      113
O        9.69981574       1.38496071       1.26060597      114
H       10.45279405       1.81061471       1.78176277      115
H       10.03655911       1.34309804       0.31396373      116
O        6.17740570       5.82591381       0.47452305      117
H        7.11447850       5.53506309       0.30505302      118
H        6.25636707       6.80933916       0.63497892      119
O       10.95064931       4.02178473       6.92292755      120
H       10.89012589       3.01223259       7.17319198      121
H       10.72219355       4.05778762       5.96681520      122
O       12.37874387      11.97730352       5.44945490      123
H        0.30712365      11.03757289       5.46511614      124
H        0.56247511       0.07219369       6.04222401      125
O       12.22832966      12.39451875       9.16992124      126
H       11.81421713       0.40331897       9.97556970      127
H        0.80750621      12.39162146       9.33832926      128
O        4.46902297       3.08645419       0.43576508      129
H        4.30138684       3.26860161       1.39049460      130
H        5.44803718       2.90669907       0.41996038      131
O        4.99795195       1.12318238       9.66392698      132
H        5.09350330       2.04701343       9.27447013      133
H        4.06030747       0.82983341       9.49163840      134
O        1.76381764      12.00774780       1.75374842      135
H        1.75565610       0.20356313       2.55514061      136
H        2.45099040      11.30305170       1.92574041      137
O        8.38992750       8.06098760       8.82165788      138
H        8.36677923       8.58742641       7.98676452      139
H        8.59801044       7.11635401       8.55236308      140
O        6.17581547       8.42571105      10.28133934      141
H        5.76790080       7.53293745      10.34283039      142
H        7.00879444       8.29048464       9.70096457      143
O        3.56526070       9.76533502       2.06173859      144
H        4.52485134       9.86246556       2.25685203      145
H        3.50267286       9.15186745       1.25199719      146
O        9.68954431      12.03144428       5.11796907      147
H        9.67272753      11.73196676       4.15635661      148
H       10.67275306      12.15401355       5.32585131      149
O        8.45586620       1.29655471       9.25839257      150
H        7.99458949       2.14523653       9.52117057      151
H        7.82689735       0.72378074       8.70906618      152
O        0.96912084       9.37661155       5.53804508      153
H        0.26526656       8.78210864       5.94499461      154
H        1.71489605       9.40675006       6.22006349      155
O        6.85591416       6.13239747       4.99870570      156
H        6.93004347       5.32757592       5.60810791      157
H        6.00665879       6.60274101       5.26505539      158
O        0.89017426       3.57585330       0.55404504      159
H        1.38587071       2.75170729       0.23712453      160
H        1.54582519       4.32975093       0.48252475      161
O       10.67270661       1.42374551      11.03522405      162
H       10.94707328       2.39762624      10.98818356      163
H        9.88235314       1.36261377      10.43425254      164
O        8.98326941       5.09444038      12.31307057      165
H        9.17929919       4.79203415       0.85683219      166
H        9.15938019       6.08869554      12.33940105      167
O        3.10174544       9.34376168       7.25735401      168
H        2.63010714       8.99443555       8.07425506      169
H        3.63534588       8.59759637       6.83901379      170
O        9.29912591       7.77936727       0.42923127      171
H        8.32950343       8.05948506       0.51511270      172
H        9.68520508       8.50264501      12.26120946      173
O       11.57804060       7.72361156       6.80642324      174
H       10.70701556       7.59406808       6.32747812      175
H       11.37723293       8.34697784       7.55489802      176
O        3.04449054       3.68806557       6.84143267      177
H        2.32080879       4.37410415       6.91188051      178
H        3.37631642       3.72447086       5.89220673      179
O        8.89557134       5.36617144       8.21912345      180
H        8.59384273       4.81894326       9.00324653      181
H        9.75019939       4.96329437       7.88278223      182
O       10.65835156       1.52110035       7.49184046      183
H        9.84072160       1.46322979       8.06090824      184
H       11.36907498       1.03004605       8.00189805      185
O        7.96355080       1.87140093       5.13107693      186
H        7.08728795       1.42559780       4.96899854      187
H        8.63691199       1.13691445       5.21761225      188
O        4.62106939      11.62568010       6.73103121      189
H        5.38670448      11.70848353       7.37614741      190
H        4.08863219      10.82278896       7.02028102      191
